# Supplementary material for: Na7Mg13Nd(PO4)12
Source: Acta Crystallogr Sect E Struct Rep Online. 2012 May 16;68(Pt 6):i44. doi: 10.1107/S1600536812017850 (PMC3379054; doi:10.1107/S1600536812017850)
Supplement: Supplementary file 2 [file e-68-00i44-Isup2.hkl]

#
# h,k,l, Fc-squared, Fo-squared, sigma(Fo-squared) and status flag
#
data_I
_shelx_title ' jana'
_shelx_refln_list_code          4
_shelx_F_calc_maximum      963.99
_exptl_crystal_F_000      3428.00
_reflns_d_resolution_high  0.5529
 
loop_
 _symmetry_equiv_pos_as_xyz
 'x, y, z'
 '-x, -y, z+1/2'
 '-x, y, z'
 'x, -y, z+1/2'
 'x+1/2, y+1/2, z'
 '-x+1/2, -y+1/2, z+1/2'
 '-x+1/2, y+1/2, z'
 'x+1/2, -y+1/2, z+1/2'
 
_cell_length_a    10.3014
_cell_length_b    15.4607
_cell_length_c    23.3836
_cell_angle_alpha  90.000
_cell_angle_beta   90.000
_cell_angle_gamma  90.000
 
_shelx_F_squared_multiplier     1.000
 
loop_
 _refln_index_h
 _refln_index_k
 _refln_index_l
 _refln_F_squared_calc
 _refln_F_squared_meas
 _refln_F_squared_sigma
 _refln_observed_status
   2   0 -42     9486.67     6362.37   2911.52 o
   1   1 -42     3071.84     2165.66   2524.13 o
   1   1 -41      218.61    -1196.92   1350.96 o
   3   1 -41      546.29     1567.78   1931.68 o
   2   2 -41     3569.62     1416.01   1797.43 o
   4   2 -41     3954.37     4484.54   2372.18 o
   3   3 -41      526.48      463.63   1577.72 o
   2   4 -41      242.61      229.88   1129.74 o
   1   5 -41     3164.45     1505.45   1664.99 o
   3   5 -41     4134.90     4737.89   1309.07 o
   0   6 -41      824.01     2115.43   2039.90 o
   2   6 -41     4189.02     4635.40   1268.87 o
   2   0 -40     3658.11     3415.98   1530.20 o
   4   0 -40     4081.46     -222.42   1861.21 o
   6   0 -40     2562.23     4585.54   4342.70 o
   1   1 -40     2782.48      196.22   1407.34 o
   3   1 -40     1010.97     2628.98   1270.11 o
   5   1 -40     1605.82    -1307.80   1307.80 o
   2   2 -40     2457.53     1954.08   1444.38 o
   4   2 -40     5197.21     3449.23   1501.83 o
   3   3 -40     3429.52     3768.94   1123.67 o
   5   3 -40     1047.36      993.42   1183.36 o
   0   4 -40     1414.36      619.74   1566.52 o
   2   4 -40     1488.53     1393.18   3214.34 o
   4   4 -40     1867.86     3045.87   1745.66 o
   1   5 -40        1.40    -1139.25   1139.25 o
   3   5 -40       12.57      -74.06   1113.83 o
   5   5 -40       94.11     1749.94   1256.66 o
   0   6 -40      511.24    -1691.37   1691.37 o
   2   6 -40      654.38     2519.92   1868.37 o
   4   6 -40      796.04    -1196.13   1196.13 o
   1   7 -40      790.18      528.90   3081.81 o
   3   7 -40      516.22     -986.71   1061.04 o
   0   8 -40      624.81    -2051.11   2051.11 o
   2   8 -40      720.21     1540.86   1057.88 o
   1   1 -39       93.38      808.55   1314.65 o
   3   1 -39      288.25      -69.17   1017.67 o
   5   1 -39      203.28      234.88   1119.17 o
   7   1 -39       43.86     -321.35   2219.41 o
   2   2 -39      716.42     1052.53   1366.68 o
   4   2 -39      109.51     -871.25   1050.94 o
   6   2 -39      416.39     1307.06   1584.95 o
   1   3 -39     3966.09      738.09   1561.10 o
   3   3 -39     3520.48     3883.81   1132.67 o
   5   3 -39     3038.70      614.24   1115.67 o
   0   4 -39     7556.96     9462.34   1710.70 o
   2   4 -39      795.37     3574.13   1041.14 o
   4   4 -39     6071.47     4179.88   1168.67 o
   6   4 -39      777.57     1803.96   2120.31 o
   1   5 -39     4691.51     4427.46   1162.85 o
   3   5 -39     3646.68     5922.97   1210.33 o
   5   5 -39     4068.44     3477.98   1375.80 o
   0   6 -39     5019.17     7491.82   1718.65 o
   2   6 -39     2210.33      368.42   1238.58 o
   4   6 -39     3218.45     3092.62   1149.80 o
   6   6 -39     3994.03     3341.18   2268.29 o
   1   7 -39     5985.35     2060.77   1257.10 o
   3   7 -39     4382.22     6411.15   1245.91 o
   5   7 -39     4719.79     6657.98   1849.56 o
   0   8 -39      340.60     -817.59   1630.66 o
   2   8 -39     1827.28       80.23   1265.53 o
   4   8 -39     3357.53     3809.51   1150.08 o
   1   9 -39     1925.39     4208.96   1275.62 o
   3   9 -39     1757.10     -766.37   1042.24 o
   0  10 -39     1025.38     -270.48   1972.15 o
   2  10 -39     1111.72      546.97   1135.98 o
   2   0 -38    15365.96    13834.85   1664.27 o
   4   0 -38      318.41    -1319.16   1319.16 o
   6   0 -38    10213.27     6580.45   1668.78 o
   8   0 -38      482.97      772.96   1700.04 o
   3   1 -38     2409.96     1975.65    926.90 o
   5   1 -38     1762.96     2793.21   1171.45 o
   7   1 -38     2783.07     1682.61   1360.25 o
   2   2 -38     6337.17     7208.32    861.72 o
   4   2 -38     2537.11     2146.10    802.66 o
   6   2 -38     5878.12     3845.43    947.12 o
   8   2 -38     2100.13     2230.71   1613.13 o
   1   3 -38     1537.83     1909.08   2639.05 o
   3   3 -38      859.82     1325.79   1092.50 o
   5   3 -38      733.04      875.01    989.88 o
   7   3 -38     1697.68      980.15   1159.08 o
   0   4 -38     3267.95     1816.04   1547.36 o
   2   4 -38     1914.78     2207.98   1024.53 o
   4   4 -38     2866.94     2729.15   1065.30 o
   6   4 -38      686.43      132.17   1288.45 o
   1   5 -38       73.27      101.63   1530.56 o
   3   5 -38      153.73      309.91    957.34 o
   5   5 -38       94.99    -1239.44   2604.18 o
   7   5 -38       37.70     2907.71   1824.08 o
   0   6 -38     4718.01     7882.09   1725.70 o
   2   6 -38     2370.05     2797.17   1123.11 o
   4   6 -38     1275.68     1075.03   1030.95 o
   6   6 -38      280.76       66.11   1174.03 o
   1   7 -38      359.52      395.98   1027.52 o
   3   7 -38      421.36      256.67    874.98 o
   5   7 -38      927.71    -1471.47   1471.47 o
   0   8 -38      441.30     2493.06   1734.55 o
   2   8 -38     8736.66     6712.26   1342.67 o
   4   8 -38      905.78     -195.81    998.22 o
   6   8 -38     3812.22     3933.82   2211.01 o
   1   9 -38     2292.00      912.51   1894.09 o
   3   9 -38     3212.56     1969.28    906.48 o
   5   9 -38     2970.08       -1.57   1102.57 o
   0  10 -38     3171.75     2758.84   1799.24 o
   2  10 -38     1638.56     2462.32   1222.19 o
   4  10 -38     5031.77     3410.61   1214.79 o
   1  11 -38     1742.91     1086.62   1211.43 o
   3  11 -38     2071.00     1483.93   1157.76 o
   0  12 -38      211.46      606.91   1944.68 o
   3   1 -37      125.57      815.27   1024.73 o
   5   1 -37       73.31      994.91    749.82 o
   7   1 -37      166.93     -135.38   1132.97 o
   9   1 -37      112.28    -1890.68   1890.68 o
   0   2 -37      333.34    -1393.78   1393.78 o
   2   2 -37     3214.09     3538.14    939.50 o
   4   2 -37     2258.48     3243.65    798.52 o
   6   2 -37     1210.28     1040.83   2057.58 o
   8   2 -37      109.95      894.36    933.22 o
   1   3 -37     4009.24     4182.61   1597.68 o
   3   3 -37     3162.04     3218.78    908.63 o
   5   3 -37     3601.89     2096.37    979.33 o
   7   3 -37     3839.76     3559.47   1159.85 o
   0   4 -37     5973.92     7978.76   1614.58 o
   2   4 -37     2514.17     1628.49    981.59 o
   4   4 -37     7593.73     5068.79   1066.11 o
   6   4 -37     1599.23     1365.34   1039.62 o
   8   4 -37     3092.61     3010.44   1759.03 o
   1   5 -37     3508.67     7176.64   2768.69 o
   3   5 -37     6237.10     6857.00    912.22 o
   5   5 -37     1076.26     1226.88   1035.08 o
   7   5 -37     5642.29     4324.98   1206.60 o
   0   6 -37     2041.36     2512.39   1377.88 o
   2   6 -37     5370.78     1937.11    974.06 o
   4   6 -37      460.70     2164.55    845.20 o
   6   6 -37     7343.07     5506.88   1228.01 o
   8   6 -37      729.20     -753.75   1731.28 o
   1   7 -37     2833.12     2349.83   1006.10 o
   3   7 -37     1760.81     2485.61    843.40 o
   5   7 -37     2297.32     3659.06   1834.92 o
   7   7 -37     2552.17     1740.70   2677.98 o
   0   8 -37     9686.73     4303.31   1553.51 o
   2   8 -37      727.62    -1136.55   1136.55 o
   4   8 -37     4552.07     3935.01    943.57 o
   6   8 -37     1832.41     3199.19   1166.79 o
   1   9 -37     1942.33     2048.78   1110.60 o
   3   9 -37      278.81    -1010.58   1010.58 o
   5   9 -37     1772.61     1389.95   2421.01 o
   0  10 -37     3978.77     2699.40   1592.53 o
   2  10 -37      997.81       27.78   1311.01 o
   4  10 -37      202.97    -1121.05   1121.05 o
   6  10 -37     1539.56     -345.71   1156.56 o
   1  11 -37     1049.11       78.64   1258.72 o
   3  11 -37       76.47    -1003.69   1003.69 o
   5  11 -37      899.27     2292.59   1323.86 o
   0  12 -37     2397.81     1061.15   1715.04 o
   2  12 -37      460.05     -970.56   1197.42 o
   4  12 -37     1161.68      215.26   1058.71 o
   1  13 -37      256.94    -1463.48   1463.48 o
   2   0 -36    14798.05     9885.13   1442.39 o
   4   0 -36     7513.94     8420.52   1444.74 o
   6   0 -36    12662.48    10777.53   1562.36 o
   8   0 -36     3482.39     2927.42   1520.08 o
   1   1 -36     7812.29    11117.39   1560.92 o
   3   1 -36     4835.71     4820.43    782.68 o
   5   1 -36     7598.98     7319.62    834.73 o
   7   1 -36     6477.88     6444.10    890.95 o
   9   1 -36     4025.91     1993.45   1249.96 o
   0   2 -36    27096.17    28017.70   2065.74 o
   2   2 -36      819.67      961.67    870.77 o
   4   2 -36    10008.07     8720.87   1142.86 o
   6   2 -36      348.07     -778.85    778.85 o
   8   2 -36    11973.16     9057.02   1702.58 o
   1   3 -36     3180.98     3500.44   2211.46 o
   3   3 -36     2250.14     2107.22    702.60 o
   5   3 -36     5157.91     3597.72   2286.48 o
   7   3 -36     1289.47      747.72   1283.66 o
   9   3 -36     2183.94     3413.10   1619.19 o
   0   4 -36      519.45     2272.26   1318.26 o
   2   4 -36      332.26     -224.28   1158.45 o
   4   4 -36      716.56     -906.24    962.13 o
   6   4 -36     1320.71      174.87   1679.17 o
   8   4 -36      278.98      251.14   1464.43 o
   1   5 -36      229.58     1975.23    921.08 o
   3   5 -36      584.59     1727.09    745.94 o
   5   5 -36      163.57     -264.98    928.83 o
   7   5 -36      815.49     1131.94   1041.10 o
   9   5 -36      170.74     -306.70   1405.21 o
   0   6 -36     4081.29     4143.77   1471.30 o
   2   6 -36     1377.87     2153.72    954.51 o
   4   6 -36      852.78     1368.13    832.03 o
   6   6 -36     1327.68     2322.12   1005.27 o
   8   6 -36      198.51    -1593.21   1593.21 o
   1   7 -36     2280.64     2455.84   1135.95 o
   3   7 -36      930.88     2494.30    774.63 o
   5   7 -36     3074.85     1882.59   1528.61 o
   7   7 -36      386.88      705.11    997.19 o
   0   8 -36     4860.35     7034.15   1623.43 o
   2   8 -36     1404.49     1336.89   1021.01 o
   4   8 -36     1576.92     1673.99    783.98 o
   6   8 -36     1899.89     3948.37   1179.43 o
   8   8 -36      611.89    -1213.09   1213.09 o
   1   9 -36     3036.10     4362.05   2020.30 o
   3   9 -36     1604.04     1424.72   1168.16 o
   5   9 -36     4359.58     2755.39   1591.57 o
   7   9 -36       96.17     1654.59   1095.32 o
   0  10 -36     5648.34     3156.70   2000.34 o
   2  10 -36      692.35      979.95   1010.07 o
   4  10 -36     4749.19     1962.24   1105.70 o
   6  10 -36      107.72     1993.11   1554.05 o
   1  11 -36     2671.03     2017.43   1114.63 o
   3  11 -36     6816.82     4812.05   1440.27 o
   5  11 -36     1304.77     -146.61   3002.94 o
   2  12 -36     3490.43     5452.84   2054.00 o
   4  12 -36     3633.91     4236.00    996.62 o
   1  13 -36     3526.37     3062.03   1856.33 o
   3  13 -36     5559.25     5113.00   1004.01 o
   2  14 -36       97.59    -1270.20   1270.20 o
   1   1 -35      136.29     1369.03   1079.76 o
   3   1 -35      390.98      759.21    702.35 o
   5   1 -35      315.39     -495.72    969.40 o
   7   1 -35      103.24     1178.68    761.92 o
   9   1 -35      293.82    -1081.95   2621.61 o
   0   2 -35     1996.11     2199.63   1178.95 o
   2   2 -35     7311.44     7818.82   1517.19 o
   4   2 -35      797.63     -265.11    649.16 o
   6   2 -35     6099.53     4520.31    786.57 o
   8   2 -35     3334.10     2261.51   1206.35 o
  10   2 -35     2282.79     1990.07   1431.29 o
   1   3 -35      252.57     2073.87    862.30 o
   3   3 -35      360.15       17.01    610.12 o
   5   3 -35      144.30      137.31    854.51 o
   7   3 -35      195.49     1919.69    772.78 o
   9   3 -35      418.25     -121.39   1756.89 o
   0   4 -35     2170.92     1962.57   1206.24 o
   2   4 -35     3345.10     3387.52   2001.07 o
   4   4 -35     3517.86     5026.23    891.05 o
   6   4 -35     1949.78     2406.37   1353.29 o
   8   4 -35     3259.75     1489.54   1382.13 o
  10   4 -35     2124.18     2924.39   1516.26 o
   1   5 -35     4158.68     7281.13   2025.90 o
   3   5 -35     9135.10     8330.83    851.02 o
   5   5 -35     2202.13     1381.11    879.89 o
   7   5 -35     7035.12     3014.71    991.64 o
   9   5 -35     1877.80      489.48   1481.14 o
   0   6 -35     5143.34     5169.69   1386.74 o
   2   6 -35    20892.44    23579.18   1764.18 o
   4   6 -35     3760.34     3395.85    807.73 o
   6   6 -35     9350.09     7588.65   1146.33 o
   8   6 -35      723.30    -1324.84   1324.84 o
   1   7 -35     1785.22      637.38    915.87 o
   3   7 -35       38.68     -760.19    897.55 o
   5   7 -35     1823.62     2854.32    802.95 o
   7   7 -35     1772.73     4429.82   1742.59 o
   9   7 -35      533.84      764.31   1193.24 o
   0   8 -35    10286.55    11267.00   1669.51 o
   2   8 -35     7184.94     7057.48   1092.93 o
   4   8 -35    10612.94     8810.99   2532.67 o
   6   8 -35     6140.24     2829.37    975.54 o
   8   8 -35     5121.86     3419.05   1828.87 o
   1   9 -35      231.53     -403.55    918.72 o
   3   9 -35      555.53      291.00    761.14 o
   5   9 -35      796.58      361.19    945.54 o
   7   9 -35      287.43      431.98   1389.72 o
   0  10 -35     7412.46     6387.30   1576.82 o
   2  10 -35       92.68      603.60   1030.88 o
   4  10 -35     3210.24     1353.70    836.25 o
   6  10 -35     1066.48     -104.84   3716.01 o
   8  10 -35      422.81      295.96   1915.78 o
   1  11 -35      213.44     1400.58   1085.93 o
   3  11 -35      870.60      682.87    846.71 o
   5  11 -35     1182.68     3003.18   1891.65 o
   7  11 -35      252.66     -159.90   1112.58 o
   0  12 -35     3945.53     5755.10   1605.72 o
   2  12 -35     1175.58     1137.67   1103.92 o
   4  12 -35     2996.04     1534.69    941.12 o
   6  12 -35     1029.39     3241.28   1244.99 o
   1  13 -35      317.81      665.35   1882.62 o
   3  13 -35     2067.60     -437.26    935.02 o
   5  13 -35      892.08      119.36   2178.13 o
   0  14 -35      604.29    -1428.84   1717.93 o
   2  14 -35     2509.74     1656.76   1218.22 o
   4  14 -35     1560.91     3075.81   1374.53 o
   1  15 -35     1496.95     -493.68   1424.33 o
   3  15 -35     1757.50    -1382.45   1676.94 o
   2   0 -34     1815.91     2203.06   1185.82 o
   4   0 -34    10286.82    10382.70   1179.13 o
   6   0 -34     1095.16     1287.62    849.85 o
   8   0 -34     3429.44     2400.55   1297.84 o
  10   0 -34     1840.94     2754.50   1578.26 o
   1   1 -34    10431.55     9262.65    956.44 o
   3   1 -34     5192.22     6519.05    720.65 o
   5   1 -34    13134.43    10962.77    849.19 o
   7   1 -34     4815.94     4290.78    791.64 o
   9   1 -34     9888.21     7771.91    922.74 o
  11   1 -34     2173.32      -52.49   2668.86 o
   0   2 -34     1202.93     2043.88   1129.81 o
   2   2 -34     1473.93     1292.62    615.41 o
   4   2 -34     1356.11     1612.71   1278.66 o
   6   2 -34     3906.61     3337.31    936.47 o
   8   2 -34      364.63     -967.25    967.25 o
  10   2 -34     1683.63     -484.97   1026.59 o
   1   3 -34     1933.87      -47.45    763.78 o
   3   3 -34     1614.38      663.60    529.50 o
   5   3 -34     3957.41     3468.96   1020.23 o
   7   3 -34     1559.94     2043.52    747.54 o
   9   3 -34     1570.09     2997.36    870.50 o
   0   4 -34     1662.18      -33.61   1068.38 o
   2   4 -34     2754.88     2785.07    658.63 o
   4   4 -34      410.06     1287.17    909.62 o
   6   4 -34     4873.79     4833.92    932.48 o
   8   4 -34      192.36      187.85    777.26 o
  10   4 -34     3021.20     3895.67   1334.15 o
   1   5 -34     2531.70     1376.93    683.71 o
   3   5 -34     1186.35      819.93   1257.82 o
   5   5 -34      736.59      373.78   1062.14 o
   7   5 -34     2259.60     1090.68    935.05 o
   9   5 -34      681.38     -578.09   1080.34 o
   0   6 -34     2074.58     1334.70   1207.86 o
   2   6 -34     3358.90     3750.99    861.42 o
   4   6 -34     1619.64     1277.02    704.98 o
   6   6 -34     1059.71     2078.89    941.78 o
   8   6 -34      318.96      934.52   1036.68 o
  10   6 -34       28.93     -350.97   1173.70 o
   1   7 -34     4551.97     5024.82   1394.69 o
   3   7 -34      782.49     1412.15    932.95 o
   5   7 -34     7194.70     5220.97    817.80 o
   7   7 -34      864.35     3479.59    975.11 o
   9   7 -34     4068.86     3206.31   1945.23 o
   0   8 -34     3764.73     5496.54   1372.10 o
   2   8 -34      164.37      832.77   1273.27 o
   4   8 -34      337.46     1041.69   1062.37 o
   6   8 -34     2057.84      692.46   1703.29 o
   8   8 -34      316.33     -533.84   3007.19 o
   1   9 -34     4721.37     4298.01   1450.43 o
   3   9 -34     3012.01     3111.35   1027.84 o
   5   9 -34     4443.92     3018.48   1220.42 o
   7   9 -34     1326.26     2607.47   1074.92 o
   9   9 -34     2665.78      -82.92   1178.16 o
   0  10 -34     2494.25     4961.90   1428.66 o
   2  10 -34     3698.82     2337.35   4241.25 o
   4  10 -34     1667.88     2110.90    760.85 o
   6  10 -34     3197.52     5160.66   1506.44 o
   8  10 -34     4294.06     2521.18   1187.13 o
   1  11 -34     7037.03     6130.24   1072.49 o
   3  11 -34    10446.38     8428.14   1245.85 o
   5  11 -34     4561.63     2890.87   1849.08 o
   7  11 -34     4372.12     4204.68   2411.03 o
   0  12 -34     1839.93     3107.20   1494.06 o
   2  12 -34     7377.94     6247.46   1548.09 o
   4  12 -34     1365.55     1769.53   1225.81 o
   6  12 -34     4356.38     1974.46   1373.82 o
   1  13 -34      742.01     3099.59   3434.95 o
   3  13 -34     3995.32     4443.05    928.72 o
   5  13 -34      366.44     2027.48   2257.54 o
   0  14 -34      232.96     1620.72   1575.55 o
   2  14 -34     4266.40     4685.03   1788.21 o
   4  14 -34      986.65     1663.53    946.00 o
   1  15 -34     1007.29    -1436.61   2129.97 o
   3  15 -34      815.00     1596.98   1047.77 o
   0  16 -34      217.18    -1235.33   1792.55 o
   2  16 -34     2240.14      540.56   1742.04 o
   1   1 -33     2122.43     1777.56   1036.85 o
   3   1 -33     2080.72     2375.61    525.50 o
   5   1 -33     1664.39       73.00    522.74 o
   7   1 -33     1454.71     2165.51    739.41 o
   9   1 -33     1620.78     1039.35   1406.51 o
  11   1 -33     1161.38      690.39   1685.77 o
   0   2 -33     1655.63     3968.69   1120.95 o
   2   2 -33     6163.11     5109.84    787.78 o
   4   2 -33     3753.68     2751.30    638.46 o
   6   2 -33     1624.35      799.05    640.01 o
   8   2 -33     2426.18     2059.71    762.36 o
  10   2 -33     1314.97     3536.01    988.45 o
   1   3 -33     1647.49     1066.22   1662.91 o
   3   3 -33     5991.88     6263.16    702.04 o
   5   3 -33      774.14      663.05    743.99 o
   7   3 -33     2757.50     2578.03    825.01 o
   9   3 -33       79.94      596.98    786.39 o
  11   3 -33     2504.84     -234.34   2117.06 o
   0   4 -33     9650.17     8023.93   1269.84 o
   2   4 -33     8298.18     7955.74    922.38 o
   4   4 -33    14793.20    13234.36   1098.01 o
   6   4 -33     2981.93     3941.07    725.26 o
   8   4 -33     8814.26     6341.09   1291.96 o
  10   4 -33     3503.74     2073.41   1915.90 o
   1   5 -33     6689.48     5939.92    703.14 o
   3   5 -33     8735.88     8847.84   1298.27 o
   5   5 -33     1280.70      206.63    557.99 o
   7   5 -33    10954.23    12307.78   2131.90 o
   9   5 -33     1815.21     3444.81   1042.78 o
  11   5 -33     2397.60     4063.58   1952.39 o
   0   6 -33     6715.81     6568.89   1323.86 o
   2   6 -33    14310.02    13729.08   1094.87 o
   4   6 -33     3017.31     3033.12   1066.30 o
   6   6 -33     9667.29    10914.63   2943.32 o
   8   6 -33     4084.17     3117.02   1004.50 o
  10   6 -33     3612.81      473.92   1242.62 o
   1   7 -33     4157.60     5009.72   1775.75 o
   3   7 -33     4612.61     5592.75   2043.07 o
   5   7 -33     3455.75     3629.69    717.20 o
   7   7 -33     4226.35     5409.38   2093.66 o
   9   7 -33     1825.84     2891.20   1109.67 o
   0   8 -33     6114.45     9215.89   1452.87 o
   2   8 -33     6287.82     4765.55    937.94 o
   4   8 -33     6223.00     5279.22    771.41 o
   6   8 -33     3831.02     2207.51   1128.02 o
   8   8 -33     2505.19     3490.44   1072.44 o
  10   8 -33     2106.46      839.89   1193.90 o
   1   9 -33     2632.62     3130.77    942.22 o
   3   9 -33      284.70     -579.53    922.65 o
   5   9 -33     3611.48     4967.70   1021.40 o
   7   9 -33      684.12      -86.05   1029.10 o
   9   9 -33     2585.64     1694.06   1137.73 o
   0  10 -33     5245.95     5625.55   1420.71 o
   2  10 -33     1810.13     2508.75    879.91 o
   4  10 -33     3682.35     3688.56    977.88 o
   6  10 -33      426.44     1272.46   1211.66 o
   8  10 -33     1070.01      309.76    967.47 o
   1  11 -33      728.28     1289.38    954.49 o
   3  11 -33      556.26     1541.05    919.73 o
   5  11 -33       62.39      519.95   1025.60 o
   7  11 -33     1268.26      121.12    974.82 o
   9  11 -33      269.43    -2039.00   2039.00 o
   0  12 -33     2238.89     1792.73   1377.16 o
   2  12 -33     1982.05     4769.29   1488.64 o
   4  12 -33      594.93     -309.81   1384.63 o
   6  12 -33      516.66     1667.58   1172.54 o
   8  12 -33      400.97      425.94   1163.56 o
   1  13 -33     1703.25     1524.69   1037.96 o
   3  13 -33     1789.97     3015.24    916.05 o
   5  13 -33      840.59      207.00   1027.68 o
   7  13 -33     2548.38     5282.43   1816.94 o
   0  14 -33      595.88     -370.76   1476.72 o
   2  14 -33     6115.31     5078.91   1141.68 o
   4  14 -33      123.54      276.41   1124.65 o
   6  14 -33     3789.87     3190.16   1177.56 o
   1  15 -33     2832.12     3320.64   2248.32 o
   3  15 -33      328.48      -99.24    980.72 o
   5  15 -33     1191.94      341.27   2565.06 o
   0  16 -33     6258.67     8496.59   1844.95 o
   2  16 -33      705.18     -203.84   1194.58 o
   4  16 -33    11456.02    13711.72   1411.99 o
   1  17 -33     4598.76     6017.29   1369.52 o
   0   0 -32    12657.65    10810.77   1348.61 o
   2   0 -32     6126.17     8107.76   1275.26 o
   4   0 -32     6813.63     6819.03   1379.87 o
   6   0 -32     1754.75     1594.42    765.11 o
   8   0 -32     6328.16     4711.77   1092.68 o
  10   0 -32     2502.78     3270.71   1530.92 o
  12   0 -32      819.87     4327.52   1783.15 o
   1   1 -32     5896.69     6925.67   1326.12 o
   3   1 -32     5115.09     4450.52    630.98 o
   5   1 -32     6624.18     7190.71    847.05 o
   7   1 -32     2553.16     3346.34    693.79 o
   9   1 -32     7050.24     8178.31   1029.61 o
  11   1 -32     3163.84     1525.62   1756.87 o
   0   2 -32    34069.74    33630.42   2022.74 o
   2   2 -32      147.76      204.96    690.06 o
   4   2 -32    18116.63    17845.21   1052.06 o
   6   2 -32      801.45     -664.22    664.22 o
   8   2 -32    10324.23    10902.92    880.26 o
  10   2 -32      652.32      877.12    798.99 o
  12   2 -32     3884.11     3219.31   1197.12 o
   1   3 -32      148.44     1882.55    749.17 o
   3   3 -32       89.75       -8.61   1050.49 o
   5   3 -32      212.12      851.41    582.49 o
   7   3 -32       17.62      704.93    810.46 o
   9   3 -32      903.35     -214.41    764.40 o
  11   3 -32       43.32    -1152.03   1152.03 o
   0   4 -32      256.91     1244.72   1046.15 o
   2   4 -32    13898.19    12997.51   1258.95 o
   4   4 -32     3433.84     3061.74    522.10 o
   6   4 -32    10106.76     7833.47    757.61 o
   8   4 -32      314.52     -718.71    718.71 o
  10   4 -32     4842.03     3784.29   1347.95 o
   1   5 -32       64.65     -688.81    688.81 o
   3   5 -32      785.85      918.26   1246.39 o
   5   5 -32       13.19     -122.06    751.13 o
   7   5 -32      183.87     -661.38    661.38 o
   9   5 -32      378.99      626.97    820.22 o
  11   5 -32     1525.17     1693.64   2383.23 o
   0   6 -32     9508.94     9396.03   1369.57 o
   2   6 -32      682.37     1712.69    677.14 o
   4   6 -32     1841.34     2217.07    611.97 o
   6   6 -32     1102.55     1176.67    828.04 o
   8   6 -32     1812.29     2072.66    936.77 o
  10   6 -32     2181.38      676.47   1091.43 o
   1   7 -32      503.11     1545.00    795.92 o
   3   7 -32     4294.56     3665.71   1841.79 o
   5   7 -32      350.24     -694.88    694.88 o
   7   7 -32      438.20     2148.37   2174.87 o
   9   7 -32       55.27    -1033.20   1033.20 o
  11   7 -32      760.93      913.98   1401.96 o
   0   8 -32     3802.62      784.16   1127.46 o
   2   8 -32     2987.55     4784.55    871.68 o
   4   8 -32      432.30     1770.12    641.25 o
   6   8 -32     4739.08     6379.37    842.42 o
   8   8 -32     1503.82      -77.90    886.58 o
  10   8 -32     2841.48     4146.86   1260.53 o
   1   9 -32     1447.43     1306.75    809.09 o
   3   9 -32     1410.57      139.94    822.87 o
   5   9 -32     7043.19     3685.46    940.69 o
   7   9 -32      483.11      645.04    933.71 o
   9   9 -32     2649.76      -54.23   1549.08 o
   0  10 -32     4278.20      955.81   1198.11 o
   2  10 -32     3602.38     3844.81    906.30 o
   4  10 -32    12600.37    11071.31    892.65 o
   6  10 -32     1680.97     1778.71    969.22 o
   8  10 -32     2559.59     2102.94   2254.01 o
  10  10 -32      417.05     2413.59   1410.52 o
   1  11 -32     4458.61     5042.08    954.01 o
   3  11 -32     8154.40     6576.38   1073.07 o
   5  11 -32     3297.39     2848.08   1049.56 o
   7  11 -32     4895.16     3466.40   1062.17 o
   9  11 -32     3905.13     2711.29   1646.02 o
   0  12 -32     2336.73     2666.69   1374.09 o
   2  12 -32     5046.27     5033.01   3705.53 o
   4  12 -32     1123.67     2515.36    783.08 o
   6  12 -32     2269.74     1809.26   1011.91 o
   8  12 -32     2490.94     1736.26   1096.37 o
   1  13 -32      777.50     1366.17    947.83 o
   3  13 -32     3911.69     2396.99   1533.36 o
   5  13 -32      102.12     -962.48    962.48 o
   7  13 -32     1868.11      554.56   2599.66 o
   0  14 -32     7664.42     9996.07   1642.76 o
   2  14 -32     6420.78     4785.00   1077.08 o
   4  14 -32     5473.15     5714.08   1678.45 o
   6  14 -32     3753.02     3880.92   1168.82 o
   1  15 -32     1395.41     -419.45   2432.80 o
   3  15 -32     1795.97     1392.77   1242.54 o
   5  15 -32      875.01     2251.84   1111.93 o
   0  16 -32      867.93    -1189.25   1574.11 o
   2  16 -32     3944.12     2612.91   1239.39 o
   4  16 -32       40.19      638.84   1175.59 o
   1  17 -32      721.44     1962.81   1187.20 o
   3  17 -32      973.31      377.37   1078.27 o
   0  18 -32      232.72    -1444.74   2706.08 o
   2  18 -32      649.86    -1433.91   1437.02 o
   1   1 -31      152.24     -504.67    504.67 o
   3   1 -31     3179.33     2564.08    566.28 o
   5   1 -31       23.91     -614.44    687.64 o
   7   1 -31     2206.85     2595.68    557.07 o
   9   1 -31      138.04      487.63    725.59 o
  11   1 -31     1538.73     -827.50   1022.44 o
   2   2 -31     8619.73     8608.08    877.98 o
   4   2 -31     4102.56     3696.19    614.36 o
   6   2 -31     3340.00     2139.52   1146.25 o
   8   2 -31     1066.00     1054.56    652.80 o
  10   2 -31     3492.60     3420.61   1288.45 o
  12   2 -31      274.79     -183.35   1617.65 o
   1   3 -31     5397.97     6652.70   1320.07 o
   3   3 -31    10519.77    10376.60    717.66 o
   5   3 -31     4379.63     3796.10    787.26 o
   7   3 -31     4814.93     3747.72    684.77 o
   9   3 -31     4371.19     5441.01   1681.29 o
  11   3 -31     3200.37     3279.37    885.89 o
   0   4 -31    12932.60    14781.99   1448.89 o
   2   4 -31     4338.67     4711.07    567.41 o
   4   4 -31     6661.47     5633.20    535.68 o
   6   4 -31     2068.48     1196.20    825.02 o
   8   4 -31     8086.71     7970.73    812.18 o
  10   4 -31     1535.69     1637.15    798.45 o
  12   4 -31     3325.60      739.85   1929.51 o
   1   5 -31    13124.83    13140.76   1000.51 o
   3   5 -31     8411.64     8874.48    726.56 o
   5   5 -31     9404.21     8885.45    628.14 o
   7   5 -31     9989.20     9401.83    804.13 o
   9   5 -31     4653.44     5111.08   1048.01 o
  11   5 -31     5100.72     8784.90   2989.12 o
   0   6 -31     1035.43     2123.02   1000.62 o
   2   6 -31     8164.22     8115.38   1189.37 o
   4   6 -31      342.92     -590.83    590.83 o
   6   6 -31     5563.28     5503.94    952.78 o
   8   6 -31      584.07       96.79    880.85 o
  10   6 -31     5342.94     5830.02   1360.63 o
  12   6 -31      287.39     -522.53   1561.82 o
   1   7 -31     7714.87     9148.75   2024.82 o
   3   7 -31     6683.11     8601.23    922.69 o
   5   7 -31    10309.30     9449.38   1237.77 o
   7   7 -31     3238.19     4462.83   1555.77 o
   9   7 -31     5291.73     3328.42   1014.56 o
  11   7 -31     3729.68     2162.21   1299.63 o
   0   8 -31     5119.14     5498.71   1201.00 o
   2   8 -31     4511.23     5115.23   1015.07 o
   4   8 -31     6636.54     6301.99    716.99 o
   6   8 -31     2618.86     4015.68    733.48 o
   8   8 -31     4207.48     1499.81    878.96 o
  10   8 -31     2375.33     1380.10   1078.51 o
   1   9 -31     3920.54     4728.42    855.68 o
   3   9 -31     1010.76      474.45   1290.98 o
   5   9 -31     3255.18     2206.48    761.75 o
   7   9 -31      973.46      294.46   2743.12 o
   9   9 -31     2558.59     2512.17   1084.58 o
  11   9 -31      175.91     1448.06   1412.82 o
   0  10 -31     1296.26       26.74   1113.18 o
   2  10 -31     3585.22     2480.44    924.28 o
   4  10 -31      767.47     -329.46    804.45 o
   6  10 -31     2952.93     3462.11    747.74 o
   8  10 -31      214.48     2016.31    961.23 o
  10  10 -31     1591.76      366.84   1220.42 o
   1  11 -31       57.81     -117.31    836.60 o
   3  11 -31      227.53      907.93    854.08 o
   5  11 -31      890.78      757.80    744.90 o
   7  11 -31     3285.24     3249.69   3367.29 o
   9  11 -31      791.71      871.32   1154.76 o
   0  12 -31     3583.51     3990.73   1379.51 o
   2  12 -31     3536.65     2550.60    947.31 o
   4  12 -31     1230.71     1550.36    757.27 o
   6  12 -31     1412.87     2118.47    964.44 o
   8  12 -31      344.21    -1110.28   1318.08 o
   1  13 -31       99.65     -137.48    860.03 o
   3  13 -31      798.80     1252.61    925.43 o
   5  13 -31      706.73     2505.69    845.65 o
   7  13 -31     2383.59     2758.39   1093.15 o
   9  13 -31      258.19    -1291.64   1291.64 o
   0  14 -31     6082.04     4444.43   1345.36 o
   2  14 -31     1841.27     1864.49    954.91 o
   4  14 -31      622.48      662.39    797.01 o
   6  14 -31     2134.78      666.12   1034.95 o
   8  14 -31     2171.17     3947.48   3834.53 o
   1  15 -31     6019.87     7258.61   1138.53 o
   3  15 -31     2594.27      873.83    916.11 o
   5  15 -31     5405.76     3394.38   1129.63 o
   7  15 -31     3744.28     2593.07   1267.10 o
   0  16 -31     6599.79     9029.06   1817.67 o
   2  16 -31     1143.05     -469.60   1088.83 o
   4  16 -31     2060.14     1294.41    959.12 o
   6  16 -31     3603.37     4336.09   1231.01 o
   1  17 -31     2914.08     4623.67   1226.04 o
   3  17 -31      891.46     -119.21    909.17 o
   5  17 -31     3597.98     4873.06   1271.59 o
   0  18 -31     5377.42     5012.67   1796.71 o
   2  18 -31     4489.67     3486.34   1304.21 o
   4  18 -31     2314.44     2044.14   1334.88 o
   0   0 -30    14866.95    14343.66   1385.83 o
   2   0 -30    54643.09    58941.86   2646.82 o
   4   0 -30     7919.76     7446.11   1429.29 o
   6   0 -30    21196.70    21276.10   1544.38 o
   8   0 -30     4133.37     3874.58    879.47 o
  10   0 -30    17804.67    18186.59   1738.80 o
  12   0 -30      805.51     3335.58   1638.79 o
   1   1 -30     4360.11     2930.59    533.86 o
   3   1 -30     1437.19     1154.40    452.16 o
   5   1 -30     4870.83     4942.24    524.08 o
   7   1 -30     3103.84     2211.95    535.06 o
   9   1 -30     1572.46     2376.49    790.11 o
  11   1 -30      960.30     1611.94    801.98 o
  13   1 -30     1034.71      921.74   1185.87 o
   0   2 -30    21398.49    26974.80   1770.87 o
   2   2 -30     5226.79     5297.58    725.81 o
   4   2 -30    16411.87    15842.79    703.04 o
   6   2 -30     2233.84     2585.05    787.86 o
   8   2 -30     9657.24    11054.95    857.85 o
  10   2 -30     1183.87     1075.28    731.24 o
  12   2 -30     3553.79     1749.99   1176.89 o
   1   3 -30     3190.81     3827.44   1414.38 o
   3   3 -30     6238.28     7183.15    693.09 o
   5   3 -30     3516.47     2434.64    550.68 o
   7   3 -30      717.90      986.77    605.83 o
   9   3 -30     5026.84     6712.51   1336.21 o
  11   3 -30      788.83     1315.66   1326.02 o
   0   4 -30     1625.20     1205.69    935.57 o
   2   4 -30     9250.33     9343.17    660.48 o
   4   4 -30     2873.67     4456.29    599.67 o
   6   4 -30     3799.13     2604.08    594.24 o
   8   4 -30     1129.50      574.71    655.44 o
  10   4 -30     2249.36      834.40   1109.44 o
  12   4 -30      501.61     1158.72   1893.55 o
   1   5 -30       96.25     -560.68   1020.04 o
   3   5 -30      126.78     -309.15    499.59 o
   5   5 -30     1083.19     -690.14    690.14 o
   7   5 -30     1109.92     1947.89    597.00 o
   9   5 -30      531.50      375.36   1056.02 o
  11   5 -30       79.87      929.89   1072.41 o
   0   6 -30     4225.92     3799.21   1080.84 o
   2   6 -30      415.41     -220.28    515.55 o
   4   6 -30       97.49     -116.76    539.93 o
   6   6 -30      287.59     -444.79    913.35 o
   8   6 -30     1114.86     1208.74    724.10 o
  10   6 -30       53.91     2501.28    993.98 o
  12   6 -30      189.65     1804.84   1527.67 o
   1   7 -30      904.43     -179.26    678.27 o
   3   7 -30       86.22      579.96    689.52 o
   5   7 -30       83.04      551.66    623.74 o
   7   7 -30     3332.41     3370.69    933.41 o
   9   7 -30      340.48     -637.09   2659.46 o
  11   7 -30      842.31     1100.90   1230.86 o
   0   8 -30     6948.54     9765.52   1327.29 o
   2   8 -30     3937.11     3883.21    797.43 o
   4   8 -30     2469.44     2087.27    609.58 o
   6   8 -30     6675.99     5809.71    850.48 o
   8   8 -30     2410.07     1474.08    829.93 o
  10   8 -30     1592.44      131.36    914.78 o
   1   9 -30     8507.85     7676.56   1592.53 o
   3   9 -30     4176.40     2436.39   2392.51 o
   5   9 -30     7655.95     8015.56   1300.35 o
   7   9 -30     2616.60     3780.78   1452.33 o
   9   9 -30     7930.55     5730.19   1110.49 o
  11   9 -30      625.84     2222.89   3417.34 o
   0  10 -30    30254.21    29919.38   2021.47 o
   2  10 -30     3423.99     1948.04    790.12 o
   4  10 -30    14803.21    12114.53    880.52 o
   6  10 -30     5436.94     4990.98    749.43 o
   8  10 -30    11107.77     8770.24   3512.20 o
  10  10 -30     3261.77     5401.83   1115.83 o
   1  11 -30     3498.26     3056.67    844.30 o
   3  11 -30     2327.75     1362.50    810.17 o
   5  11 -30     1644.26      913.10    672.48 o
   7  11 -30     3816.30     3165.71    950.07 o
   9  11 -30     1721.65      612.20   2420.51 o
   0  12 -30     2721.68     1094.57   1176.78 o
   2  12 -30    14312.25    12796.80   1088.56 o
   4  12 -30     3224.07     5532.87    761.61 o
   6  12 -30     7655.38     8579.91   1805.65 o
   8  12 -30     1131.41      763.11   1272.09 o
  10  12 -30     6376.75     6712.08   1969.53 o
   1  13 -30     1848.99      646.27    863.76 o
   3  13 -30     5112.86     6691.26    989.19 o
   5  13 -30     3565.06     1966.28    804.32 o
   7  13 -30     2831.31     2669.79   1016.12 o
   9  13 -30     4005.75     4166.36   1179.69 o
   0  14 -30      108.17     1578.08   1232.98 o
   2  14 -30     6533.14    10633.50   4087.85 o
   4  14 -30     1227.76     1489.91    751.94 o
   6  14 -30     1922.38     1617.17   1003.31 o
   8  14 -30     2512.36     1319.46   2609.78 o
   1  15 -30      626.18      304.47   1155.10 o
   3  15 -30      419.77     1211.62   1232.31 o
   5  15 -30      474.61      456.77   1028.22 o
   7  15 -30     1521.03     3084.68   1166.47 o
   0  16 -30      429.96     1244.00   1543.57 o
   2  16 -30      795.25     -737.27   1322.41 o
   4  16 -30      469.39     -855.79    855.79 o
   6  16 -30      899.38    -1592.35   1592.35 o
   1  17 -30      119.86      348.31   2181.38 o
   3  17 -30      203.06     1261.66    891.23 o
   5  17 -30      222.76    -1134.39   1134.39 o
   0  18 -30      392.16     -806.02   1544.65 o
   2  18 -30      602.62     -329.54    896.16 o
   4  18 -30       84.65       92.27   1584.31 o
   1  19 -30     1037.04     -316.77   1462.65 o
   3  19 -30     1482.99     4778.65   3259.33 o
   1   1 -29      278.06     -447.35    447.35 o
   3   1 -29     2480.01     3042.70    442.89 o
   5   1 -29     1405.63     2114.51    670.32 o
   7   1 -29      402.91      134.41    476.22 o
   9   1 -29      601.82      801.22    547.38 o
  11   1 -29      685.77      950.37    762.97 o
  13   1 -29      367.02     -131.47   1167.28 o
   0   2 -29      671.80      507.90    852.64 o
   2   2 -29    19641.70    21027.25   1165.56 o
   4   2 -29     2632.95     2405.95    396.87 o
   6   2 -29     5357.14     5053.40    558.70 o
   8   2 -29     2866.04     2261.98    616.38 o
  10   2 -29     3256.86     3364.66   1167.74 o
  12   2 -29     1808.93     1373.89    997.96 o
   1   3 -29     2691.52     2639.31    918.50 o
   3   3 -29     8121.82     8244.33    801.95 o
   5   3 -29     2787.48     2209.27    530.40 o
   7   3 -29    11824.03    11448.04   1704.38 o
   9   3 -29     3765.31     2795.24    688.07 o
  11   3 -29     4127.39     2466.99   1241.94 o
  13   3 -29     1502.01       15.00   1261.72 o
   0   4 -29     7319.24     7264.70   1138.84 o
   2   4 -29    11757.97    13253.61    721.77 o
   4   4 -29     3960.78     4098.39    464.52 o
   6   4 -29     7105.15     5987.10    643.62 o
   8   4 -29     5969.26     5588.49   1649.41 o
  10   4 -29     2397.73     2185.82   1729.19 o
  12   4 -29     2177.24     2207.64   1981.54 o
   1   5 -29     6333.83     6960.02    879.20 o
   3   5 -29     9759.35    10066.20    657.62 o
   5   5 -29    12160.29    13682.43    953.92 o
   7   5 -29     3999.85     3074.15    848.90 o
   9   5 -29     5241.68     6266.85   1064.07 o
  11   5 -29     8261.03     7190.00   1823.99 o
   0   6 -29     3436.13     6636.83   1060.43 o
   2   6 -29     3758.52     4064.42    690.46 o
   4   6 -29     6096.95     6242.57    519.36 o
   6   6 -29     5902.36     6302.10    606.66 o
   8   6 -29     2014.98     -597.16    695.54 o
  10   6 -29     2445.47     3572.32    894.86 o
  12   6 -29     4137.36     3363.04   1534.36 o
   1   7 -29     7870.72     7675.94    736.93 o
   3   7 -29    10386.63    10090.25   1153.83 o
   5   7 -29     5825.69     4490.63    510.72 o
   7   7 -29     6173.49     4164.98    681.17 o
   9   7 -29     3730.37     1769.17    903.57 o
  11   7 -29     5316.91     4436.10   2078.21 o
   0   8 -29    23432.60    21467.06   1642.40 o
   2   8 -29     2949.52     5343.86    815.96 o
   4   8 -29    14211.32    13204.38    801.78 o
   6   8 -29     2676.98     2259.86    620.60 o
   8   8 -29    15384.05    13229.20   2412.83 o
  10   8 -29     1610.40     -262.78    983.27 o
  12   8 -29     6855.59     6802.39   2035.30 o
   1   9 -29     3091.29     2883.75   1353.85 o
   3   9 -29     3121.46     3732.17    935.94 o
   5   9 -29      522.45      -45.13    568.50 o
   7   9 -29     3321.53     1750.03    780.82 o
   9   9 -29      628.41      -83.11    882.89 o
  11   9 -29       77.79    -1012.07   1827.42 o
   0  10 -29     6104.08     7355.94   1259.54 o
   2  10 -29     6384.44     5365.32   1198.56 o
   4  10 -29     6071.22     5929.61   1479.43 o
   6  10 -29     2911.94     2964.29   1048.25 o
   8  10 -29      989.43     -132.19   1393.60 o
  10  10 -29      146.51     -237.42    986.84 o
   1  11 -29      463.23      459.90   1273.36 o
   3  11 -29     1764.61      621.70    739.98 o
   5  11 -29      781.76      850.91    978.89 o
   7  11 -29      312.19     -852.69    852.69 o
   9  11 -29      173.13     -392.39    933.37 o
  11  11 -29      820.77     2400.26   1403.46 o
   0  12 -29     2017.50    -1173.71   1173.71 o
   2  12 -29     2226.66     2026.02    939.19 o
   4  12 -29     1117.99     1255.56    635.87 o
   6  12 -29     1485.13     1721.11   1400.20 o
   8  12 -29     1920.58     2912.27   1003.97 o
  10  12 -29     1329.42      405.65   1199.83 o
   1  13 -29      606.44       33.41    857.39 o
   3  13 -29      390.41      758.24   1542.12 o
   5  13 -29      374.23      977.33    699.58 o
   7  13 -29        7.46      687.80    969.10 o
   9  13 -29      769.79     5881.71   1206.73 o
   0  14 -29     1768.80     1487.74   1220.33 o
   2  14 -29     4669.26     4427.67    966.02 o
   4  14 -29      182.13      460.25   1075.38 o
   6  14 -29     4386.04     5089.42   1161.79 o
   8  14 -29      131.61     -823.05   1052.86 o
   1  15 -29     9366.75     9646.56   2222.48 o
   3  15 -29     2811.20     1749.91    750.80 o
   5  15 -29     6379.53     7673.61    912.22 o
   7  15 -29     8429.80     6530.30   1173.03 o
   9  15 -29     2266.46     3759.66   1328.98 o
   0  16 -29     6545.14     1505.45   1382.94 o
   2  16 -29      527.45    -1560.10   1560.10 o
   4  16 -29     2521.25     2090.74    851.64 o
   6  16 -29      355.36      430.67   1096.83 o
   8  16 -29     2278.10     3049.33   3112.80 o
   1  17 -29     3286.23     2869.26   1094.45 o
   3  17 -29     1004.88      548.58    811.82 o
   5  17 -29     3161.46     6237.59   1201.58 o
   7  17 -29     1817.67       99.58   1950.38 o
   0  18 -29    12499.02    10363.76   1816.40 o
   2  18 -29     3322.12     2458.57   1268.67 o
   4  18 -29     6602.00     2646.20    985.22 o
   6  18 -29     4304.80     3309.05   1414.71 o
   1  19 -29     1908.57     2812.76   1292.75 o
   3  19 -29     2614.98     1018.41   1031.18 o
   0  20 -29     3084.11     2084.35   1858.50 o
   2  20 -29      988.18      867.95   1990.69 o
   0   0 -28    13460.23    13887.79   1217.98 o
   2   0 -28     3949.98     4248.31    791.93 o
   4   0 -28    10588.51     9357.56    783.69 o
   6   0 -28     9902.09    10259.27    859.58 o
   8   0 -28     4881.23     5636.68   1001.97 o
  10   0 -28     7047.46     5877.84    934.90 o
  12   0 -28     4626.36     3364.49   1486.29 o
   1   1 -28    20189.11    19861.75    718.11 o
   3   1 -28    14380.06    15036.45    754.09 o
   5   1 -28     6162.39     6042.94   1023.35 o
   7   1 -28    21707.71    23761.48    833.75 o
   9   1 -28     4086.86     4517.60    659.88 o
  11   1 -28     3870.23     3352.47    769.02 o
  13   1 -28     3053.74     4381.77   1178.35 o
   0   2 -28     2848.11     4232.85    915.34 o
   2   2 -28    16647.37    16192.97   1137.88 o
   4   2 -28     1161.88      868.35    565.23 o
   6   2 -28    12391.38    12219.12    776.41 o
   8   2 -28     2456.04     2794.16   1050.69 o
  10   2 -28    10051.18     8250.05    812.47 o
  12   2 -28     2936.66     2908.88   2105.22 o
   1   3 -28     3076.77     4435.83    658.93 o
   3   3 -28     5662.17     5857.49    674.04 o
   5   3 -28     1312.49     1260.27    410.34 o
   7   3 -28     4984.61     4826.47    607.54 o
   9   3 -28     1891.70      927.04    673.21 o
  11   3 -28     3897.93     2487.94   1177.78 o
  13   3 -28      818.97     1860.89   3249.30 o
   0   4 -28     6254.44     5057.84    942.80 o
   2   4 -28     8943.40     7552.10    745.96 o
   4   4 -28    16806.20    17314.56   1254.95 o
   6   4 -28     5570.45     5264.85    596.75 o
   8   4 -28     2728.46     1303.46   1517.91 o
  10   4 -28     5231.59     8021.21   2593.52 o
  12   4 -28     3055.51     3127.28   1062.76 o
   1   5 -28     1028.45      802.59    863.84 o
   3   5 -28      852.45      367.35    814.39 o
   5   5 -28      222.25      156.23    445.28 o
   7   5 -28      148.64     -550.28    550.28 o
   9   5 -28      105.45       20.10    650.99 o
  11   5 -28      106.27     -751.30    751.30 o
  13   5 -28      327.00       74.99   2496.85 o
   0   6 -28      856.52     2400.91    914.61 o
   2   6 -28     4272.51     3851.34    512.77 o
   4   6 -28      121.41       19.58    459.55 o
   6   6 -28     2075.83     1482.08    441.53 o
   8   6 -28      718.22     1414.62   1004.26 o
  10   6 -28       29.77       33.92   1543.52 o
  12   6 -28     1506.19     -397.95   1141.79 o
   1   7 -28     3542.93     3636.88    495.47 o
   3   7 -28     2171.93     2685.65    572.50 o
   5   7 -28      153.30      304.04    423.31 o
   7   7 -28     6565.34     5043.02    544.07 o
   9   7 -28      566.60     1464.28    756.80 o
  11   7 -28     2336.83     3314.56   1440.76 o
  13   7 -28     1117.98     -209.95   1739.43 o
   0   8 -28     3023.40     3195.37    960.87 o
   2   8 -28    13466.47    13267.44    964.25 o
   4   8 -28     6456.75     7141.38    818.18 o
   6   8 -28     8080.86     6912.29    674.47 o
   8   8 -28     1347.50      879.55    780.99 o
  10   8 -28     2821.07     5457.37    997.83 o
  12   8 -28     1891.97     3151.82   1356.92 o
   1   9 -28    10138.24    10919.71    917.11 o
   3   9 -28    10600.44    11739.56    920.05 o
   5   9 -28     4791.67     5462.49   1037.92 o
   7   9 -28    13423.81    12505.53   1032.21 o
   9   9 -28     1432.71     1286.52    958.16 o
  11   9 -28     6576.97     8572.13   2760.29 o
   0  10 -28     2030.53     2113.26   1035.31 o
   2  10 -28     3958.76     4285.59    843.24 o
   4  10 -28     9488.12     8857.36   1062.99 o
   6  10 -28     3398.96     3125.22    646.44 o
   8  10 -28     2635.38     2203.33   1291.25 o
  10  10 -28     1667.71      496.53    940.58 o
  12  10 -28     3006.74     1958.28   1290.81 o
   1  11 -28     6165.26     5986.26    846.87 o
   3  11 -28     5423.48     5850.20    882.04 o
   5  11 -28     8856.66     9734.61    764.62 o
   7  11 -28     3150.90     2657.34    894.95 o
   9  11 -28     6106.10     8034.52   2967.44 o
  11  11 -28     2465.63     -255.19   2184.00 o
   0  12 -28     7751.25     6210.96   1263.33 o
   2  12 -28     3815.71     3431.80   1871.24 o
   4  12 -28    11910.57    11181.18   2495.66 o
   6  12 -28     3215.50     3511.32    889.25 o
   8  12 -28     5414.71     4004.59   2083.36 o
  10  12 -28     3201.37     2740.46   1123.33 o
   1  13 -28     3403.63     4094.60    967.83 o
   3  13 -28     6719.31     6202.73    920.44 o
   5  13 -28     1701.79      902.08    669.29 o
   7  13 -28     6266.75     7406.81   1686.31 o
   9  13 -28     2655.40      649.64   1000.93 o
   0  14 -28    11822.15    13034.43   1537.79 o
   2  14 -28     7413.80     8751.32   2008.29 o
   4  14 -28     7296.42     7987.65   1167.16 o
   6  14 -28     4179.74     5931.73   1025.12 o
   8  14 -28     3572.05     3463.05   1090.13 o
  10  14 -28     2265.53     2164.43   2759.02 o
   1  15 -28      674.80      594.29   1409.68 o
   3  15 -28     3032.18     3589.06    953.88 o
   5  15 -28      377.53      388.16   1304.22 o
   7  15 -28      463.98      182.72   1364.97 o
   9  15 -28      676.87     1520.89   1167.55 o
   0  16 -28    10181.77     8118.06   1604.82 o
   2  16 -28      698.62      913.85    967.79 o
   4  16 -28     3647.11     3185.04   1046.15 o
   6  16 -28       18.69     1534.00   1037.98 o
   8  16 -28     4020.20     2936.95   1183.51 o
   1  17 -28     1094.81      810.65   1030.36 o
   3  17 -28     1827.16     2178.55    846.96 o
   5  17 -28      229.46    -1164.14   1164.14 o
   7  17 -28      693.40     1506.96   1163.22 o
   0  18 -28      446.51     2898.15   1502.92 o
   2  18 -28      824.67     -965.02   1073.13 o
   4  18 -28      727.49      381.81    925.11 o
   6  18 -28      262.87     -158.93   1250.33 o
   1  19 -28     1277.74      985.02   1450.54 o
   3  19 -28     2960.33     2789.22   1369.34 o
   5  19 -28      865.60      175.98   1550.62 o
   0  20 -28     1681.44     5614.35   1823.63 o
   2  20 -28     2212.36     4074.67   2685.92 o
   4  20 -28     2882.93      361.11   1671.12 o
   1   1 -27     1867.56     1960.31    385.39 o
   3   1 -27     2385.91     2285.48    477.40 o
   5   1 -27     2299.96     3137.66   1427.04 o
   7   1 -27       85.01      502.88    442.84 o
   9   1 -27     2501.03     1578.98    713.53 o
  11   1 -27     1772.97      648.97    707.93 o
  13   1 -27     1383.04      779.02   1014.75 o
   0   2 -27     2603.47     1733.83    787.05 o
   2   2 -27    12039.76    12007.97    656.92 o
   4   2 -27     4853.64     4308.48    543.50 o
   6   2 -27     6472.74     7332.19    775.07 o
   8   2 -27      946.76      330.44    466.49 o
  10   2 -27     7249.44     6285.21    932.45 o
  12   2 -27      476.65      608.49   1321.15 o
  14   2 -27     2672.80     3577.59   1200.00 o
   1   3 -27     2467.22     3084.03    572.39 o
   3   3 -27     7843.67     7822.31    568.57 o
   5   3 -27     7138.28     6341.41    624.62 o
   7   3 -27      444.71      205.39    529.29 o
   9   3 -27     5116.23     5014.34    662.89 o
  11   3 -27     1444.91     -549.70    708.19 o
  13   3 -27     1668.37       26.74   2680.97 o
   0   4 -27     9502.14     9808.17   1080.30 o
   2   4 -27    10858.38    11021.51   1473.56 o
   4   4 -27     7925.33     7686.26    559.83 o
   6   4 -27     7100.74     6966.92    523.36 o
   8   4 -27     3028.17     2067.31    915.94 o
  10   4 -27     7454.11     7060.03    779.24 o
  12   4 -27      337.15     2262.44   1206.06 o
  14   4 -27     5069.66     4207.91   1636.08 o
   1   5 -27     8365.52     8784.73    763.62 o
   3   5 -27     4952.13     4756.09    514.84 o
   5   5 -27    11401.75    10952.64    594.29 o
   7   5 -27     1081.08      268.07    495.86 o
   9   5 -27    10344.81    10860.84   2773.93 o
  11   5 -27      447.53     -574.20    696.28 o
  13   5 -27     3635.46    -1090.37   1090.37 o
   0   6 -27    15785.40    14947.13   1277.79 o
   2   6 -27    20563.41    20171.01    782.87 o
   4   6 -27     2465.70     3343.89    494.76 o
   6   6 -27    19401.03    18510.50   1157.33 o
   8   6 -27     5084.94     4611.05    639.40 o
  10   6 -27    10756.13    10487.50   1151.31 o
  12   6 -27      590.01     1931.26    854.97 o
   1   7 -27     4711.71     4591.36    484.65 o
   3   7 -27     5591.22     6123.00    529.49 o
   5   7 -27     2649.06     1907.37    470.70 o
   7   7 -27     2996.83     2739.37    498.54 o
   9   7 -27     2131.54      708.87    666.49 o
  11   7 -27     1944.15     3156.37    977.28 o
  13   7 -27     1025.98     1773.40   1485.03 o
   0   8 -27     3159.13     3313.17    953.28 o
   2   8 -27     6484.61     7439.07    779.65 o
   4   8 -27     8633.50     7215.53   1047.14 o
   6   8 -27     7492.08     6629.46    648.20 o
   8   8 -27     5731.74     4772.64    853.65 o
  10   8 -27     3100.93     3196.75    844.87 o
  12   8 -27     1438.46     3656.37   1782.07 o
   1   9 -27     3681.91     5756.44   1557.03 o
   3   9 -27     6217.88     5761.08    755.74 o
   5   9 -27     1206.71     1424.59    553.18 o
   7   9 -27     6750.01     5146.26    836.04 o
   9   9 -27      458.28     1078.21   1108.04 o
  11   9 -27     2832.88     2437.29   2231.97 o
   0  10 -27     4586.99     4207.91   1063.68 o
   2  10 -27     1985.88     1732.53    655.29 o
   4  10 -27     1093.13     2143.06   1240.48 o
   6  10 -27     1974.96      655.50    560.00 o
   8  10 -27     3295.59     1037.80   2170.81 o
  10  10 -27      729.70      571.33    922.10 o
  12  10 -27     1502.53     1793.63   1459.48 o
   1  11 -27      404.41      312.80    668.76 o
   3  11 -27      166.11     -276.69    724.54 o
   5  11 -27      190.98      660.34    583.02 o
   7  11 -27     1695.98     2330.95   2027.62 o
   9  11 -27      265.90     -751.96    943.21 o
  11  11 -27      426.64     1459.22   1125.36 o
   0  12 -27     3423.60     3554.02   1134.69 o
   2  12 -27     1934.65     2079.86    727.69 o
   4  12 -27     2185.12     1225.37    837.26 o
   6  12 -27      589.02      -16.84   1647.65 o
   8  12 -27     2014.85     2088.63   1588.02 o
  10  12 -27       36.88      466.91    995.45 o
   1  13 -27     3399.00     2640.98    789.36 o
   3  13 -27     1228.34     1484.42    727.10 o
   5  13 -27     1759.53     1568.08    634.82 o
   7  13 -27     4939.80     3426.32    923.49 o
   9  13 -27     1318.84      746.27   1689.29 o
  11  13 -27      376.26      616.66   1359.01 o
   0  14 -27      623.76     2364.41   1218.34 o
   2  14 -27     5490.06     7168.34   1273.99 o
   4  14 -27      829.33      577.56    666.98 o
   6  14 -27     4208.82     3780.58   1535.17 o
   8  14 -27      888.19     1304.22   2523.32 o
  10  14 -27     1352.74     1143.44   4508.30 o
   1  15 -27     3930.43     4050.14   2171.98 o
   3  15 -27     1692.83     -143.92    796.47 o
   5  15 -27     3314.66     3269.93   1324.28 o
   7  15 -27     1270.17     2242.07    995.10 o
   9  15 -27      981.68     1665.94   1189.77 o
   0  16 -27    10232.21    13243.12   1613.31 o
   2  16 -27     2011.19     2208.38    911.24 o
   4  16 -27    12259.35    10168.96   1485.66 o
   6  16 -27     2334.61     2738.59    987.06 o
   8  16 -27     6813.76     7736.12   1292.06 o
   1  17 -27     3045.84     4285.92   1058.71 o
   3  17 -27     8273.40     8664.48    948.79 o
   5  17 -27     3784.04     2918.39   1021.93 o
   7  17 -27     3483.72     1210.14   1595.34 o
   0  18 -27      468.83      700.69   1414.38 o
   2  18 -27    10739.30     7312.50   1109.21 o
   4  18 -27     2010.52     1600.41    859.71 o
   6  18 -27     7964.19     6964.66   1377.29 o
   1  19 -27     1801.18     -754.58   1496.14 o
   3  19 -27     3124.91     2722.60   1149.92 o
   5  19 -27     1367.57     1526.96   1527.40 o
   0  20 -27     1217.02     -566.44   1603.56 o
   2  20 -27     3798.01     2938.95   1426.04 o
   4  20 -27      751.07     -322.76   1460.26 o
   1  21 -27      430.71     1056.70   2140.93 o
   3  21 -27     1527.53    -1357.22   1357.22 o
   0   0 -26     4787.97     5128.31    786.87 o
   2   0 -26    15001.72    14168.62    840.28 o
   4   0 -26     3713.02     3439.82    732.03 o
   6   0 -26     8903.10     9225.64    775.59 o
   8   0 -26      666.24     -534.37    625.87 o
  10   0 -26     9655.96     8739.84    918.36 o
  12   0 -26     1605.22     1347.17   1275.26 o
  14   0 -26     1557.99     -202.54   1586.39 o
   1   1 -26    25774.95    25018.92    742.98 o
   3   1 -26    14048.90    13550.80    678.38 o
   5   1 -26    18594.34    16744.71    712.72 o
   7   1 -26    21065.54    21030.54    785.92 o
   9   1 -26     5948.72     5747.20    562.68 o
  11   1 -26    10612.98     9561.95    829.22 o
  13   1 -26     6806.95     6270.74   1072.30 o
   0   2 -26     7299.54     8202.24    680.28 o
   2   2 -26      883.20       43.39    717.80 o
   4   2 -26    15001.82    14035.82    523.92 o
   6   2 -26     1821.56     2398.81    477.82 o
   8   2 -26     8751.11     9312.99    794.48 o
  10   2 -26      304.11        3.61    610.83 o
  12   2 -26    12102.73    10737.12   1111.07 o
  14   2 -26      345.40     2273.59   2317.07 o
   1   3 -26     4126.99     3440.20    578.27 o
   3   3 -26      621.87      616.98    594.37 o
   5   3 -26     3237.15     2815.33    371.76 o
   7   3 -26     1836.36     1916.99    501.72 o
   9   3 -26     2333.49     1720.37    691.64 o
  11   3 -26      362.11     -706.18    706.18 o
  13   3 -26      914.60      -16.29   1592.72 o
   0   4 -26     3777.74     1290.80    743.87 o
   2   4 -26    12815.68    12220.20    790.95 o
   4   4 -26     2829.18     2867.67    448.50 o
   6   4 -26    11151.45     9880.79    552.07 o
   8   4 -26     4187.91     3773.76    588.72 o
  10   4 -26     4330.82     5437.63    702.77 o
  12   4 -26     1912.47     2765.21    982.87 o
  14   4 -26     1741.06     3564.66   1373.18 o
   1   5 -26      745.18     1063.95    584.78 o
   3   5 -26     4192.51     4611.71    485.64 o
   5   5 -26     1250.86      770.57    413.38 o
   7   5 -26     2468.37     3376.13   1497.39 o
   9   5 -26     1928.03     1757.21    629.63 o
  11   5 -26     1815.66     1815.05    680.29 o
  13   5 -26       94.49      129.22   1467.77 o
   0   6 -26      402.94      712.79    686.77 o
   2   6 -26     2072.99      894.74    640.64 o
   4   6 -26      643.83     1214.65    543.61 o
   6   6 -26      276.67      615.03    552.20 o
   8   6 -26     1558.65     1308.93    547.12 o
  10   6 -26       80.54     -353.16    616.47 o
  12   6 -26     2713.11     1177.86   1180.01 o
  14   6 -26      643.32    -1002.97   1580.97 o
   1   7 -26     1221.56     1479.50    373.13 o
   3   7 -26     1112.92     1241.51    699.87 o
   5   7 -26      606.55      495.13    358.22 o
   7   7 -26     6821.68     5746.24    611.77 o
   9   7 -26     1479.12     1873.57    618.77 o
  11   7 -26     4162.60     1863.79    878.42 o
  13   7 -26      199.14    -1507.98   1507.98 o
   0   8 -26    10164.32     9701.38   1098.91 o
   2   8 -26     9244.39     8889.54    550.47 o
   4   8 -26    12290.53    11299.97   1669.61 o
   6   8 -26    10295.94     9406.73    569.82 o
   8   8 -26     4858.84     2797.05    729.75 o
  10   8 -26     2886.77     3420.56    864.99 o
  12   8 -26     2103.47     1254.62   1626.95 o
   1   9 -26     4102.04     3631.48    667.27 o
   3   9 -26    12866.01    12326.28    885.65 o
   5   9 -26     3523.78     2080.64    568.78 o
   7   9 -26     4904.22     3029.83    754.84 o
   9   9 -26     4733.14     5224.20    898.41 o
  11   9 -26     4370.81     3812.66   1210.93 o
  13   9 -26     3292.53     3565.77   1530.74 o
   0  10 -26     3042.60     2009.19    908.47 o
   2  10 -26      322.35     1134.23    740.26 o
   4  10 -26     7167.10     7770.25   1283.12 o
   6  10 -26      903.71     1624.17    882.54 o
   8  10 -26     1447.03     2572.64    830.15 o
  10  10 -26      393.12     1806.15    891.98 o
  12  10 -26     3740.86     6381.59   1964.56 o
   1  11 -26    15014.31    17063.50   1042.99 o
   3  11 -26     8763.88    10596.42    908.57 o
   5  11 -26     9573.15     9763.88    724.05 o
   7  11 -26    11022.34     9401.70    981.88 o
   9  11 -26     9914.97    11725.15   1144.10 o
  11  11 -26     5766.41     6168.08   1106.91 o
   0  12 -26     7790.49     4422.92   1093.85 o
   2  12 -26    14280.72    16643.82   1320.61 o
   4  12 -26     8819.28     8111.56   1779.59 o
   6  12 -26     5594.87     7457.26   1144.76 o
   8  12 -26     4259.57     5229.93   1045.61 o
  10  12 -26     9820.67     9842.25   1188.00 o
  12  12 -26     2168.68     1686.38   1340.86 o
   1  13 -26     3880.47     6258.90   1923.73 o
   3  13 -26      232.69     -898.99    898.99 o
   5  13 -26     3164.85     4952.57    713.50 o
   7  13 -26      686.13        6.89    837.64 o
   9  13 -26     1891.04     1372.67   1506.08 o
  11  13 -26      326.24      442.19   2180.48 o
   0  14 -26    16053.77    15531.28   1616.75 o
   2  14 -26      186.42     -796.29    796.29 o
   4  14 -26    18329.94    18860.03    954.54 o
   6  14 -26      186.39      427.66    812.81 o
   8  14 -26     6325.82     6644.09   1056.19 o
  10  14 -26     1733.54      581.16   1050.92 o
   1  15 -26     1457.56     1575.25   1307.78 o
   3  15 -26     2466.99     3118.71    851.01 o
   5  15 -26     3709.23     4678.41    982.37 o
   7  15 -26      350.22     -460.92   2699.67 o
   9  15 -26     1295.69     -439.42   3149.39 o
   0  16 -26     1099.90      387.56   1144.98 o
   2  16 -26      977.71     1202.12    864.69 o
   4  16 -26     1520.86      184.57    705.79 o
   6  16 -26      797.54     2618.30    949.85 o
   8  16 -26      343.17        8.60   1074.76 o
  10  16 -26     1012.21     2199.51   1456.42 o
   1  17 -26     1756.33     3197.38   2728.03 o
   3  17 -26     1760.82      594.38    715.75 o
   5  17 -26      999.31     1590.33   2316.62 o
   7  17 -26      667.61      642.13   2770.22 o
   9  17 -26      492.92     3462.43   1551.25 o
   0  18 -26     2441.80     3079.19   1510.32 o
   2  18 -26     1568.45      -56.46    910.22 o
   4  18 -26     5650.34     3810.57    825.47 o
   6  18 -26      986.93     -812.78   1446.63 o
   8  18 -26     1182.46     3073.63   1394.94 o
   1  19 -26      701.81      943.36   1061.70 o
   3  19 -26      282.76      952.62    850.40 o
   5  19 -26      238.67       90.67   1045.17 o
   7  19 -26     1147.53     2132.19   1458.87 o
   0  20 -26      165.63     -847.40   1540.86 o
   2  20 -26     1353.25      571.99   1459.79 o
   4  20 -26      319.37      293.99   1198.23 o
   6  20 -26      884.04    -1491.23   1650.27 o
   1  21 -26     1626.19     3210.39   1070.33 o
   3  21 -26     1682.56      238.56   1069.07 o
   0  22 -26    10156.93     6018.71   2611.40 o
   1   1 -25     3840.74     3884.44    381.97 o
   3   1 -25     2784.46     1976.38    397.49 o
   5   1 -25     2954.03     3196.05    391.25 o
   7   1 -25     1042.21      807.52    386.03 o
   9   1 -25     1483.37      513.38    710.24 o
  11   1 -25      940.19     1956.22    646.67 o
  13   1 -25     1675.95     1185.05   1506.80 o
  15   1 -25      181.59     1632.71   1228.49 o
   0   2 -25    54874.90    55482.75   1645.03 o
   2   2 -25     6674.72     6500.19    513.47 o
   4   2 -25    14563.35    13332.61    639.30 o
   6   2 -25     2944.00     2907.72    954.68 o
   8   2 -25     6810.60     6679.19    843.22 o
  10   2 -25      522.22     1251.99    577.24 o
  12   2 -25      241.92      168.96    951.38 o
  14   2 -25      681.15     1163.71   1390.44 o
   1   3 -25     7443.18     7045.30    637.67 o
   3   3 -25     8958.47     8075.61    714.02 o
   5   3 -25    11868.27    10867.75    835.42 o
   7   3 -25      148.38     -457.81    457.81 o
   9   3 -25    12931.33    11915.57   1103.54 o
  11   3 -25     1261.32       -7.77    623.16 o
  13   3 -25     2009.21     3884.44   1850.37 o
   0   4 -25    32225.51    27925.37   1573.02 o
   2   4 -25     2462.70     2696.69    783.53 o
   4   4 -25    30752.14    30477.77    933.69 o
   6   4 -25     2342.73     2330.65    415.52 o
   8   4 -25    16474.50    18217.34   1183.24 o
  10   4 -25     1904.63     1438.84    740.44 o
  12   4 -25     3181.55     3638.15    779.63 o
  14   4 -25     1644.05      983.35   1840.34 o
   1   5 -25    21811.47    22276.30   1804.75 o
   3   5 -25    15297.90    16807.52    959.68 o
   5   5 -25    23169.71    21474.10    839.93 o
   7   5 -25     6654.20     6351.26    598.60 o
   9   5 -25    15346.40    14365.57    813.13 o
  11   5 -25     4793.02     3264.09    718.88 o
  13   5 -25     4680.54     1529.97   1009.22 o
   0   6 -25    20405.96    21966.47   1417.82 o
   2   6 -25    14824.28    14494.38    642.65 o
   4   6 -25    10663.49    10928.75    689.10 o
   6   6 -25     8899.33     9791.44    745.43 o
   8   6 -25    14686.33    14106.56    859.76 o
  10   6 -25     7942.97    10604.05    789.84 o
  12   6 -25     1098.97     -145.12   1560.73 o
  14   6 -25     5335.98     5229.52   1322.18 o
   1   7 -25     6532.41     7355.08    541.08 o
   3   7 -25     6977.25     6330.28    496.28 o
   5   7 -25     6177.87     5402.80    542.16 o
   7   7 -25     2514.24     1217.77    482.57 o
   9   7 -25     2328.99     2371.37   1171.17 o
  11   7 -25     2245.96     2453.73   1618.93 o
  13   7 -25     3097.91     1090.78   1327.65 o
   0   8 -25    29992.32    29869.88   1684.32 o
   2   8 -25     3465.54     3128.08    412.12 o
   4   8 -25    29859.00    28042.01    895.76 o
   6   8 -25     4863.25     4497.25    517.54 o
   8   8 -25    16260.07    14809.31   1271.49 o
  10   8 -25      864.76     1343.95    642.27 o
  12   8 -25    13166.90    15214.31   1446.54 o
  14   8 -25      778.66     2250.76   1500.03 o
   1   9 -25      694.59     1975.93    687.59 o
   3   9 -25      159.47     1843.84   1166.03 o
   5   9 -25     1071.11     1167.42    569.92 o
   7   9 -25     1859.58     1950.00    678.91 o
   9   9 -25     1006.12     1084.90    778.41 o
  11   9 -25     3519.40     3144.20   3039.44 o
  13   9 -25       87.66    -1465.33   1465.33 o
   0  10 -25      749.25     1917.94    856.80 o
   2  10 -25     6931.11     6948.48    759.63 o
   4  10 -25      115.89       72.83    584.88 o
   6  10 -25     6038.78     4356.59    597.87 o
   8  10 -25     2138.67     2887.17    774.54 o
  10  10 -25      377.79      186.14    813.49 o
  12  10 -25     5055.90     5518.84   1190.48 o
   1  11 -25      854.40      719.44    627.26 o
   3  11 -25      207.90     -283.47    661.81 o
   5  11 -25     1724.65     1171.62    515.48 o
   7  11 -25     1418.62     3107.97    799.29 o
   9  11 -25      471.17      371.52    817.84 o
  11  11 -25      545.02     -148.12   1314.92 o
  13  11 -25      294.52    -1083.01   1653.61 o
   0  12 -25      820.23     1217.62    932.50 o
   2  12 -25     2267.74     3324.68    863.03 o
   4  12 -25     1754.93     1114.95    529.48 o
   6  12 -25     2047.36     1618.78   1176.59 o
   8  12 -25       10.53      -98.50    798.42 o
  10  12 -25     4245.49     2831.64    957.69 o
  12  12 -25      234.24     -785.29   1875.94 o
   1  13 -25     8008.59     8035.30    864.49 o
   3  13 -25     6296.18     6305.90    845.74 o
   5  13 -25    11446.70    10741.57    773.70 o
   7  13 -25     1547.47     1366.21    831.14 o
   9  13 -25     4289.98     6877.79   1055.30 o
  11  13 -25     1465.73      445.26   1905.03 o
   0  14 -25    23597.69    21892.75   1709.44 o
   2  14 -25     3120.97     2528.35    777.19 o
   4  14 -25    10508.38     9145.44    827.90 o
   6  14 -25     1403.93     1043.91    944.16 o
   8  14 -25     6954.06     7515.24   1290.80 o
  10  14 -25     1276.31      661.31   1520.89 o
   1  15 -25     5446.75     4801.52    874.89 o
   3  15 -25     8491.50     9631.65    974.00 o
   5  15 -25     3508.73     2287.73    673.59 o
   7  15 -25     3520.58     4836.25    952.92 o
   9  15 -25     2906.85     2589.05   1034.46 o
  11  15 -25     1356.35      756.94   2367.57 o
   0  16 -25     6418.59     4838.50   1262.97 o
   2  16 -25    12850.17    14317.03   1103.87 o
   4  16 -25     3425.50     2817.65    704.48 o
   6  16 -25     8094.19     7061.09   1268.93 o
   8  16 -25     3799.82     3473.29   1060.66 o
  10  16 -25     2774.43     5135.81   1735.55 o
   1  17 -25     4859.73     4243.33    908.05 o
   3  17 -25    10179.58    10264.48    881.04 o
   5  17 -25     1213.27      734.50   1958.33 o
   7  17 -25     9249.65     8352.98   2091.22 o
   9  17 -25     1702.51    -1184.96   2159.25 o
   0  18 -25     1821.61      667.98   1279.77 o
   2  18 -25     4642.88     4745.22   1019.23 o
   4  18 -25     2068.80     2581.49    961.52 o
   6  18 -25     2214.53     3689.37   2071.89 o
   8  18 -25     2641.15     4514.41   1421.02 o
   1  19 -25      139.73     -993.47    993.47 o
   3  19 -25      576.12     1588.56   1245.34 o
   5  19 -25       65.12    -1019.19   1019.19 o
   7  19 -25     1969.95     1861.98   1528.76 o
   0  20 -25       83.14     -644.31   1484.49 o
   2  20 -25     4094.81     1741.67    922.29 o
   4  20 -25     1558.75     1316.43    906.23 o
   6  20 -25     1552.98     2070.79   1632.81 o
   1  21 -25      374.27      629.43   1409.65 o
   3  21 -25      990.58     2654.37   1070.49 o
   5  21 -25      171.71     2177.77   1709.80 o
   0  22 -25      152.82      220.61   1625.06 o
   2  22 -25      697.10     -375.12   1864.78 o
   0   0 -24    11791.75     9301.35    931.06 o
   2   0 -24    10458.73    11021.32    707.59 o
   4   0 -24     1648.62     2940.72    499.17 o
   6   0 -24    18453.46    19466.10   2372.72 o
   8   0 -24     1928.00     2397.36   1256.83 o
  10   0 -24     2780.72     4647.90    739.13 o
  12   0 -24     2745.06     1043.98   1205.51 o
  14   0 -24     2471.17      622.45   1388.91 o
   1   1 -24    12144.50    12113.08   1028.85 o
   3   1 -24    16642.62    17067.30    696.02 o
   5   1 -24     2392.11     2156.92    423.89 o
   7   1 -24    22243.07    21735.84    719.54 o
   9   1 -24     1575.97     1612.20    435.53 o
  11   1 -24     5463.06     3636.40    836.54 o
  13   1 -24     1960.57     3384.80   1006.18 o
  15   1 -24     2647.86     2957.97   1206.15 o
   0   2 -24    17855.29    19888.76   1282.21 o
   2   2 -24     7163.30     8014.50    544.31 o
   4   2 -24     8587.42     7962.23    671.37 o
   6   2 -24     8829.95    10204.55    817.19 o
   8   2 -24    14665.36    15040.39    652.77 o
  10   2 -24     3142.43     3768.87    810.65 o
  12   2 -24     9212.83     8215.41    997.12 o
  14   2 -24     1176.79     2448.01   1092.26 o
   1   3 -24     5340.78     5597.13    569.73 o
   3   3 -24     4578.28     4870.22    708.10 o
   5   3 -24     4932.19     5273.56    582.88 o
   7   3 -24     5895.09     5924.80    620.40 o
   9   3 -24     2587.25     2650.22    989.55 o
  11   3 -24     2707.62      970.51    615.31 o
  13   3 -24     1655.24     1519.25    953.83 o
  15   3 -24      798.17     1253.29   1246.74 o
   0   4 -24     2322.80     1860.67    696.17 o
   2   4 -24     3233.79     2698.30    484.61 o
   4   4 -24       23.91       76.90    361.76 o
   6   4 -24     2406.13     1969.40    368.17 o
   8   4 -24      264.14      214.21    489.44 o
  10   4 -24     2521.53     2878.38    620.47 o
  12   4 -24      246.07      885.84    691.48 o
  14   4 -24     1737.21      627.18   1023.67 o
   1   5 -24     1894.40     3202.37    526.61 o
   3   5 -24     1656.79     1813.41    380.22 o
   5   5 -24     3087.77     2345.22    353.68 o
   7   5 -24     1016.18      793.60    738.93 o
   9   5 -24     1470.72      526.04    525.67 o
  11   5 -24     1289.04     2623.84    719.93 o
  13   5 -24     1032.99     -846.88   1664.54 o
   0   6 -24     3872.15     4201.05    785.61 o
   2   6 -24      293.75      376.65    338.20 o
   4   6 -24     3406.37     3448.52    421.86 o
   6   6 -24      782.97      399.98    365.75 o
   8   6 -24     1299.65     1496.50    478.03 o
  10   6 -24      237.78     -573.09    573.09 o
  12   6 -24     3592.14     2185.08    754.75 o
  14   6 -24      577.37     -845.62   1167.85 o
   1   7 -24     1826.20     2751.94    875.84 o
   3   7 -24     4519.58     4764.21    442.57 o
   5   7 -24     2528.58     2830.66    375.75 o
   7   7 -24     3246.21     2090.19    417.20 o
   9   7 -24     1232.65      259.81    522.84 o
  11   7 -24     4172.21     3729.82   2426.93 o
  13   7 -24      126.24     2937.91   3288.69 o
   0   8 -24     3615.36     4217.85    853.00 o
   2   8 -24     9623.71     9103.53    519.70 o
   4   8 -24     3460.83     3387.90    442.84 o
   6   8 -24     2670.91     2188.43    670.16 o
   8   8 -24     1364.60     1737.69    541.36 o
  10   8 -24     1578.84     2664.83    641.40 o
  12   8 -24     3267.07     2324.31    927.92 o
  14   8 -24     1206.66    -1434.44   1434.44 o
   1   9 -24     5203.89     4972.97   1102.98 o
   3   9 -24     2202.00     2280.22    610.80 o
   5   9 -24      132.91      189.65    430.29 o
   7   9 -24     8605.34     8055.97    783.63 o
   9   9 -24      961.80     1060.25    738.21 o
  11   9 -24      535.56     -846.15    846.15 o
  13   9 -24     1014.59    -1494.06   1494.06 o
   0  10 -24    14516.09    12332.84   1222.86 o
   2  10 -24    15359.62    16165.28   1675.29 o
   4  10 -24     7073.68     8636.91    769.37 o
   6  10 -24     5210.19     6019.45    601.48 o
   8  10 -24     5866.55     5432.36   1735.73 o
  10  10 -24     5329.01     5222.48    954.29 o
  12  10 -24     3216.19     1021.17    962.01 o
   1  11 -24     7775.25     9366.95    816.73 o
   3  11 -24    10439.04    11091.53   1316.63 o
   5  11 -24     6222.44     5692.93    991.47 o
   7  11 -24     5103.71     4459.37   1256.83 o
   9  11 -24     7272.75     5391.99    909.01 o
  11  11 -24     4541.44     2523.96    964.22 o
  13  11 -24     2440.38      877.94   1622.53 o
   0  12 -24     1857.27     1780.26    921.12 o
   2  12 -24     8805.01     9268.54    859.09 o
   4  12 -24     3470.15     3617.71    542.50 o
   6  12 -24     4264.41     3877.17    618.52 o
   8  12 -24      803.45     1142.51    782.30 o
  10  12 -24     4269.50     2972.14    945.27 o
  12  12 -24     1356.29      794.43   1098.99 o
   1  13 -24     8833.32     8768.28   1349.07 o
   3  13 -24     9732.40    11501.20   2779.89 o
   5  13 -24    14573.01    12802.06   1286.39 o
   7  13 -24     1741.03     -891.60   1258.54 o
   9  13 -24     9503.53    10612.89   1118.24 o
  11  13 -24     3729.03     3809.83   1503.55 o
   0  14 -24     5899.70     6035.52   1121.13 o
   2  14 -24      525.65      152.48    709.14 o
   4  14 -24      927.87      666.11    947.33 o
   6  14 -24     3168.23     3392.91   1098.68 o
   8  14 -24     1128.56     1712.39    874.68 o
  10  14 -24     2754.32     1679.29    977.14 o
  12  14 -24       36.73    -1422.62   1555.53 o
   1  15 -24     3475.26     2985.26   1502.65 o
   3  15 -24     3040.88     4579.41   1197.47 o
   5  15 -24     2788.42     3158.61    667.82 o
   7  15 -24     2914.30     4290.35   1941.34 o
   9  15 -24     4941.98     3554.64   1022.32 o
  11  15 -24      219.42     -256.09   1336.73 o
   0  16 -24      780.70     2161.87   1145.89 o
   2  16 -24      897.71      527.31   2031.86 o
   4  16 -24      100.59      198.59    825.21 o
   6  16 -24     1459.41      423.88    848.21 o
   8  16 -24      356.22     -946.21   1682.42 o
  10  16 -24     1846.61     2182.52   1532.55 o
   1  17 -24     2060.12     -226.46    741.35 o
   3  17 -24       15.25      845.81    649.32 o
   5  17 -24     1201.14     1089.36    855.58 o
   7  17 -24       23.51     -954.00    954.00 o
   9  17 -24      651.20     1352.94   1759.21 o
   0  18 -24     6976.55     9731.92   1506.71 o
   2  18 -24     1166.17     -267.55    839.69 o
   4  18 -24     5719.81     3649.18    785.23 o
   6  18 -24      322.72     1828.51   1396.13 o
   8  18 -24     1430.30    -1210.30   1466.42 o
   1  19 -24     1629.79      586.63   2580.05 o
   3  19 -24     1088.91     1057.15    769.94 o
   5  19 -24      716.18    -1013.74   1013.74 o
   7  19 -24      403.71      461.44   1073.26 o
   0  20 -24     1222.42     1111.38   1305.25 o
   2  20 -24     4126.70     1892.18    865.18 o
   4  20 -24     2637.26     3314.36    974.76 o
   6  20 -24     1845.70     4935.42   1423.48 o
   1  21 -24     1567.20      692.81    902.75 o
   3  21 -24     1619.52      971.96   1062.96 o
   5  21 -24     2678.49     2867.54   1475.61 o
   0  22 -24      798.23     4607.94   1700.40 o
   2  22 -24     4099.29     1871.92   1274.44 o
   4  22 -24     2875.72     1405.17   1790.02 o
   1   1 -23      689.29      861.84    284.96 o
   3   1 -23      711.93     -101.62    461.88 o
   5   1 -23     4767.97     4788.74    402.66 o
   7   1 -23     2171.57     2293.80    400.56 o
   9   1 -23     1117.31     1160.56    644.00 o
  11   1 -23      812.19      958.95    566.15 o
  13   1 -23      961.48      598.92    856.88 o
  15   1 -23      460.51      -78.24   1577.18 o
   0   2 -23    43546.34    48034.41   1430.40 o
   2   2 -23     6974.07     7181.66    625.24 o
   4   2 -23    23358.42    22658.83   1361.84 o
   6   2 -23     3970.98     2976.70    586.84 o
   8   2 -23     8445.49     8654.92   1234.31 o
  10   2 -23     9130.87    11183.22   2150.08 o
  12   2 -23     3760.93     1584.16   1057.17 o
  14   2 -23     4271.45     8341.63   2659.28 o
   1   3 -23     7980.47     8608.13    574.40 o
   3   3 -23     3225.00     3249.71    339.13 o
   5   3 -23    12247.69    12033.14    453.49 o
   7   3 -23     4646.51     5439.24    452.21 o
   9   3 -23     7035.49     7782.91   1425.19 o
  11   3 -23     3911.08     4448.54    836.83 o
  13   3 -23     4014.16     4611.25   1013.82 o
  15   3 -23      941.11     2505.07   1180.74 o
   0   4 -23    17410.05    17018.66   1176.42 o
   2   4 -23    10847.31    11456.41    704.43 o
   4   4 -23    27515.93    28009.46    846.40 o
   6   4 -23     4200.46     4677.69    518.90 o
   8   4 -23    10509.52     9921.11    775.26 o
  10   4 -23     6827.00     8085.60   1109.08 o
  12   4 -23     4484.23     2222.40   1176.94 o
  14   4 -23     6029.46     4381.17   1060.08 o
   1   5 -23    18467.17    17087.97    833.40 o
   3   5 -23    33756.15    33727.38    929.64 o
   5   5 -23    31612.96    31011.06   1172.00 o
   7   5 -23     6229.04     6993.51    459.10 o
   9   5 -23    21238.13    21186.92   1614.42 o
  11   5 -23     9911.77     8699.22    740.30 o
  13   5 -23    12430.53    10570.69   1125.72 o
  15   5 -23     2482.51     3012.67   1209.66 o
   0   6 -23     2775.50     2313.64    680.27 o
   2   6 -23     9877.77     9239.68    846.49 o
   4   6 -23     4798.77     5542.41    446.20 o
   6   6 -23    14924.23    14291.13    574.27 o
   8   6 -23     7138.84     7073.99    615.98 o
  10   6 -23     5427.61     6486.87    672.39 o
  12   6 -23     1991.77     1040.71    669.62 o
  14   6 -23     6757.60     6824.28   1307.35 o
   1   7 -23     7969.68     8336.04    468.27 o
   3   7 -23     6660.94     6761.41    814.16 o
   5   7 -23      696.67      684.08    321.30 o
   7   7 -23    14066.04    14734.66    607.36 o
   9   7 -23     3507.39     3789.05    587.92 o
  11   7 -23     1298.69     -378.92    629.31 o
  13   7 -23     2799.86      -28.96    909.56 o
   0   8 -23    23550.66    21087.99   1366.86 o
   2   8 -23    11342.31    10536.19    594.72 o
   4   8 -23     5256.35     6104.76    461.92 o
   6   8 -23    20337.15    20042.75    847.29 o
   8   8 -23    11140.34    12965.29   1530.94 o
  10   8 -23     9599.58    10072.85   1193.00 o
  12   8 -23     2666.45     3681.75   1604.05 o
  14   8 -23     4776.76      999.54   1435.88 o
   1   9 -23     3927.54     3299.52    583.09 o
   3   9 -23      945.44      444.20    512.43 o
   5   9 -23     1846.02      987.05    342.35 o
   7   9 -23     3120.32     2954.94    456.87 o
   9   9 -23      158.07      744.36    593.03 o
  11   9 -23      873.50      603.95   1012.73 o
  13   9 -23     1500.56     2294.31   1458.47 o
   0  10 -23    10759.92    10708.32   1123.66 o
   2  10 -23     7932.75     6864.99    705.17 o
   4  10 -23     4586.35     4301.78    627.65 o
   6  10 -23     4899.99     4070.14    757.01 o
   8  10 -23     4087.89     3728.21    735.52 o
  10  10 -23     2036.89     1614.74    797.18 o
  12  10 -23     3318.13     2056.38   1309.95 o
  14  10 -23     1172.27      -90.34   1496.05 o
   1  11 -23     5184.29     5570.82    682.65 o
   3  11 -23     2631.45     1277.04   1373.19 o
   5  11 -23     1423.23     1318.39    534.59 o
   7  11 -23     7769.62     6703.35   1311.48 o
   9  11 -23     1402.72      386.52   1384.84 o
  11  11 -23     3396.88     4116.13    981.56 o
  13  11 -23      118.66     -365.16   1408.60 o
   0  12 -23    12524.23    12660.60   1259.00 o
   2  12 -23    13711.57    15224.86   2890.02 o
   4  12 -23     3124.02     2995.54    668.05 o
   6  12 -23     5344.64     5378.67   1314.91 o
   8  12 -23     3154.31     3203.18    808.37 o
  10  12 -23     6182.13     4631.93   2861.83 o
  12  12 -23      255.02    -1043.97   1043.97 o
   1  13 -23     1691.73     1864.31    642.19 o
   3  13 -23     2348.27     3015.24    702.12 o
   5  13 -23     3255.65     4262.35    825.95 o
   7  13 -23      842.94     1210.96    726.26 o
   9  13 -23     1628.26      854.78    864.50 o
  11  13 -23      538.13     1953.43   1041.09 o
  13  13 -23      511.07    -1203.53   1763.82 o
   0  14 -23     1769.91     1827.60    909.56 o
   2  14 -23     7201.79     6290.04    814.51 o
   4  14 -23      122.65      732.44    751.25 o
   6  14 -23     6572.59     5023.77    657.81 o
   8  14 -23      477.47      -80.07    849.38 o
  10  14 -23     2539.99     2798.61   1033.46 o
  12  14 -23      513.49    -1234.01   1448.67 o
   1  15 -23    11074.09    14082.24   1064.13 o
   3  15 -23     5741.70     6096.11   1049.04 o
   5  15 -23     5798.41     6523.50   1030.01 o
   7  15 -23     9792.05    10395.99   2302.80 o
   9  15 -23     2680.20     4575.55   1013.77 o
  11  15 -23     4908.41     2682.16   1228.64 o
   0  16 -23     2457.70     2696.87   1132.34 o
   2  16 -23     4661.86     4610.27   1971.88 o
   4  16 -23     2059.18     2126.60    631.76 o
   6  16 -23     1142.51     2415.41    830.24 o
   8  16 -23     4150.20     1871.55    934.11 o
  10  16 -23     1407.08     1996.83   1491.08 o
   1  17 -23     2712.51       69.24    782.85 o
   3  17 -23     6849.30     6397.78    742.39 o
   5  17 -23     2099.47     3621.30    716.52 o
   7  17 -23     4131.70     4629.94   2993.00 o
   9  17 -23     1620.45      328.11   1233.61 o
   0  18 -23      194.24      268.31   1099.81 o
   2  18 -23    28874.83    30497.01   2810.61 o
   4  18 -23     1881.10     3573.19    743.69 o
   6  18 -23    15506.73    12694.79   1147.23 o
   8  18 -23     2103.35     5491.04   1991.03 o
  10  18 -23     6792.28     7053.15   1617.61 o
   1  19 -23      291.07      487.97    902.71 o
   3  19 -23     3990.25     2614.59   1205.66 o
   5  19 -23      893.42      418.65    919.04 o
   7  19 -23      545.26    -1185.85   1185.85 o
   9  19 -23      718.34      -48.71   1940.72 o
   0  20 -23     4478.30     1769.97   1352.95 o
   2  20 -23     7908.59     9213.73    924.92 o
   4  20 -23     3070.62     3528.41   1302.54 o
   6  20 -23     5489.04     5785.36   1187.12 o
   8  20 -23     2998.62     3442.68   1286.35 o
   1  21 -23     2541.27     1428.75   1239.03 o
   3  21 -23     1632.14      124.46    892.54 o
   5  21 -23     1826.73      453.96   1255.94 o
   0  22 -23      395.16    -1947.03   1947.03 o
   2  22 -23       79.97     2267.27   1128.17 o
   4  22 -23       77.91     -574.21   1707.63 o
   1  23 -23       54.13    -1192.08   2061.59 o
   3  23 -23      232.21    -1437.99   2568.22 o
   0   0 -22    28557.02    23757.93   1325.12 o
   2   0 -22     9547.82     8926.67    602.88 o
   4   0 -22    30618.25    28429.07   1038.31 o
   6   0 -22    15716.67    15242.74    803.32 o
   8   0 -22     9240.79     8762.87    850.38 o
  10   0 -22     4945.34     5917.19    726.15 o
  12   0 -22    20320.97    19422.64   1748.83 o
  14   0 -22     2164.57     5401.14   1505.99 o
   1   1 -22    19167.31    19389.57    591.35 o
   3   1 -22    19946.02    18444.46    683.25 o
   5   1 -22    15339.46    13758.56    779.07 o
   7   1 -22    23915.63    23425.55    715.57 o
   9   1 -22     6479.81     6615.79    702.47 o
  11   1 -22     6463.78     7319.62    564.02 o
  13   1 -22     2628.47     -280.91    837.68 o
  15   1 -22     2820.39     2346.68   1332.69 o
   0   2 -22    30734.93    29091.26   1050.36 o
   2   2 -22    49363.39    48891.43   1169.18 o
   4   2 -22    18077.94    18350.20    613.72 o
   6   2 -22    17905.22    17986.40    618.39 o
   8   2 -22    13749.80    13779.21    592.91 o
  10   2 -22     5709.60     6698.68   1254.34 o
  12   2 -22     6224.93     7410.28   2053.64 o
  14   2 -22     2332.70     1621.17    991.40 o
   1   3 -22     6085.24     5346.12    484.92 o
   3   3 -22    10584.00    10175.00    448.06 o
   5   3 -22     6060.25     5557.65    344.86 o
   7   3 -22     1875.28     2319.27    376.42 o
   9   3 -22     4615.90     3849.78    800.04 o
  11   3 -22     2979.40     3999.41    623.22 o
  13   3 -22      955.52      986.99    852.53 o
  15   3 -22     2755.92     2635.49   1077.04 o
   0   4 -22    43571.55    44668.30   1912.34 o
   2   4 -22     3355.92     3391.72    534.46 o
   4   4 -22    18431.88    19682.54    804.49 o
   6   4 -22     6618.82     6166.10    413.22 o
   8   4 -22    12292.37    12152.05   1343.27 o
  10   4 -22     1689.28     1270.05   1110.81 o
  12   4 -22     5275.39     2906.72   1089.53 o
  14   4 -22      147.57    -1346.26   1346.26 o
   1   5 -22      777.95     1254.61    635.28 o
   3   5 -22      968.69      728.00    318.66 o
   5   5 -22      681.85      204.45    295.49 o
   7   5 -22     7548.43     8024.07    711.31 o
   9   5 -22     2463.70     1557.23    503.78 o
  11   5 -22      915.70      435.42    567.42 o
  13   5 -22      821.27     -460.45   2076.13 o
  15   5 -22      383.16      632.91   1255.66 o
   0   6 -22     7285.86     7564.09    871.61 o
   2   6 -22     6531.37     5829.39    410.52 o
   4   6 -22     3530.17     3330.20    512.95 o
   6   6 -22     1182.11     1079.37    327.97 o
   8   6 -22     3646.19     3174.15    557.74 o
  10   6 -22      270.58      271.09    507.98 o
  12   6 -22      564.89      516.24    707.34 o
  14   6 -22      394.91     2714.33   1332.98 o
   1   7 -22     1972.40     1754.63    459.47 o
   3   7 -22     2031.42     2483.07    783.53 o
   5   7 -22     3286.05     3023.78    353.46 o
   7   7 -22     2775.47     2140.85    374.44 o
   9   7 -22     1206.41      904.47    833.55 o
  11   7 -22      332.38     -348.73    591.56 o
  13   7 -22     1649.83      270.44   1463.98 o
  15   7 -22      293.76     1709.62   1465.24 o
   0   8 -22     9225.91     8245.08    922.75 o
   2   8 -22     5015.26     5708.36    897.37 o
   4   8 -22    14292.55    13377.80    580.95 o
   6   8 -22     2378.75     1250.83    382.72 o
   8   8 -22     4626.72     4505.37    554.48 o
  10   8 -22     1843.50     1060.12    614.38 o
  12   8 -22     3383.65     2369.91   1303.15 o
  14   8 -22     2034.79      -59.44   1348.79 o
   1   9 -22    10474.60    10271.93    685.92 o
   3   9 -22    18296.19    19245.29    921.22 o
   5   9 -22     6481.66     6943.18    626.16 o
   7   9 -22    13495.57    12249.71    616.04 o
   9   9 -22     3667.47     3371.11   1317.46 o
  11   9 -22     6129.80     6652.59    761.26 o
  13   9 -22     1377.30     -232.72   1249.06 o
   0  10 -22    14144.87    14995.74   1200.63 o
   2  10 -22    17230.93    16488.12   1331.18 o
   4  10 -22     4300.71     5047.80    888.87 o
   6  10 -22     9740.01    10512.84    638.63 o
   8  10 -22     7753.53     5244.69   1326.03 o
  10  10 -22     3228.67     3061.57    827.19 o
  12  10 -22     2378.67     2394.58   2972.14 o
  14  10 -22      719.31     2173.43   1802.13 o
   1  11 -22     9851.32    11975.63    810.00 o
   3  11 -22    13851.35    15261.26    884.46 o
   5  11 -22    11864.38    11955.91   1175.66 o
   7  11 -22     3164.56     3306.09    697.46 o
   9  11 -22     5937.32     6471.13   1225.39 o
  11  11 -22     5090.63     3104.40    905.93 o
  13  11 -22     2347.39     2133.50   1508.16 o
   0  12 -22    11684.25    11601.62   1162.33 o
   2  12 -22    10091.17    10322.99    800.85 o
   4  12 -22    26425.09    29374.94   1345.00 o
   6  12 -22     5730.57     5054.72    567.79 o
   8  12 -22     8772.07     9731.15    926.43 o
  10  12 -22     3484.47     5582.42    930.98 o
  12  12 -22     6417.64     4532.33   1056.49 o
   1  13 -22     6766.45     6484.44   1276.61 o
   3  13 -22     6275.24     5548.18    741.34 o
   5  13 -22     3919.75     3134.26    536.44 o
   7  13 -22     4254.91     5484.22    848.39 o
   9  13 -22     4051.56     6296.41    979.75 o
  11  13 -22     2887.14     3213.94   1009.47 o
  13  13 -22     1256.07     2175.96   1551.16 o
   0  14 -22    14518.08    18011.33   1464.97 o
   2  14 -22     9596.87    10183.91   1562.63 o
   4  14 -22    13185.42    12658.00    883.28 o
   6  14 -22     5587.46     6213.33    789.49 o
   8  14 -22     6884.97     9417.63   1023.19 o
  10  14 -22     5055.48     4911.95   1043.91 o
  12  14 -22     2813.01     4430.63   1402.70 o
   1  15 -22      321.99     -255.27    617.34 o
   3  15 -22      897.88      936.16    669.08 o
   5  15 -22     1775.58     2896.74   1366.02 o
   7  15 -22      325.39      875.81    787.23 o
   9  15 -22     3441.76     3546.61   1807.82 o
  11  15 -22       71.53    -1600.08   1768.52 o
   0  16 -22     3055.91     2931.75   1084.28 o
   2  16 -22     6758.26     6151.67    835.46 o
   4  16 -22     1834.65     2602.24    620.68 o
   6  16 -22     3246.19     4415.66   1367.31 o
   8  16 -22     1254.63     2045.21    937.68 o
  10  16 -22      947.00     1390.42   1099.69 o
   1  17 -22      811.49      742.92    797.17 o
   3  17 -22     1043.78     1502.77    618.10 o
   5  17 -22       64.54     1338.86    660.09 o
   7  17 -22     1173.22     1670.76    907.11 o
   9  17 -22      382.44      266.09    985.44 o
  11  17 -22     1311.21     2928.62   2397.93 o
   0  18 -22     2053.18     1047.78   1142.27 o
   2  18 -22     1465.70     3228.10   1111.92 o
   4  18 -22     2909.78     2362.84   1846.60 o
   6  18 -22      967.73      431.81   1690.10 o
   8  18 -22     1388.77      152.61   1731.39 o
  10  18 -22     1072.19     2015.97   1176.13 o
   1  19 -22     2743.21     2781.79    880.33 o
   3  19 -22     3139.32     2326.23    711.35 o
   5  19 -22     1833.40     1497.71    929.82 o
   7  19 -22     1836.13     4442.61   1089.09 o
   9  19 -22     1412.22      262.86   1897.36 o
   0  20 -22     1091.95     1382.40   1330.00 o
   2  20 -22     8666.88     7664.38    870.40 o
   4  20 -22     5494.57     6245.38    855.98 o
   6  20 -22     5668.37     4090.41   1231.07 o
   8  20 -22     1304.07    -1013.42   1535.04 o
   1  21 -22     5298.24     7021.38   1418.99 o
   3  21 -22     4251.53     4346.21   1037.79 o
   5  21 -22     5140.18     6549.04   1378.17 o
   7  21 -22     2039.86     1836.64   1634.63 o
   0  22 -22     4839.99     2134.76   1540.32 o
   2  22 -22      494.76     1179.61   1374.63 o
   4  22 -22     3804.57     6352.97   2100.25 o
   6  22 -22      405.36     2299.91   1816.04 o
   1  23 -22     2417.97      437.75   1188.06 o
   3  23 -22     1144.12     2350.56   1234.22 o
   1   1 -21     1328.44     1277.90    388.87 o
   3   1 -21     1386.34     1205.17    349.64 o
   5   1 -21     1384.20      766.85    566.18 o
   7   1 -21      973.36      956.02    332.11 o
   9   1 -21     3244.85     2997.85    406.88 o
  11   1 -21       98.42      515.95    611.01 o
  13   1 -21     1209.30     1473.86   1522.79 o
  15   1 -21      306.81      141.09   1046.90 o
   0   2 -21      705.96      802.91   1354.03 o
   2   2 -21      296.59       93.84    318.57 o
   4   2 -21       87.40      127.98    265.71 o
   6   2 -21     2657.48     2622.40    337.20 o
   8   2 -21     2395.86     3355.39    393.74 o
  10   2 -21     1233.48     1748.23    510.75 o
  12   2 -21      393.25     1439.65   2925.25 o
  14   2 -21      657.00    -1261.80   1261.80 o
  16   2 -21      772.33      276.41   1249.61 o
   1   3 -21    11579.69    13329.36    668.42 o
   3   3 -21     7075.40     7382.18    387.26 o
   5   3 -21    12852.92    13548.93    659.03 o
   7   3 -21     9099.45     9875.61    531.31 o
   9   3 -21    11463.82    11935.83   1589.94 o
  11   3 -21     2756.35     3429.96    587.65 o
  13   3 -21     3177.37     4681.25    943.64 o
  15   3 -21     5625.28     5265.93   1164.77 o
   0   4 -21     2693.31     2700.66    636.72 o
   2   4 -21     8178.35     7751.99    917.69 o
   4   4 -21    11462.35    10610.20    970.44 o
   6   4 -21     4637.36     4262.74    361.27 o
   8   4 -21     5398.79     5281.47    780.44 o
  10   4 -21     4603.01     4981.17   1336.50 o
  12   4 -21    10759.82    10533.34    792.73 o
  14   4 -21     2409.63      446.46   1212.02 o
   1   5 -21    15159.21    14643.70   1139.83 o
   3   5 -21     5898.54     5810.42    480.90 o
   5   5 -21    13159.07    13861.35    811.51 o
   7   5 -21     6627.59     7277.32    434.50 o
   9   5 -21     7903.50     7389.83   1083.40 o
  11   5 -21     3837.12     4695.19    653.89 o
  13   5 -21     2401.40     3047.89   1091.14 o
  15   5 -21     2737.27     1868.17   2195.56 o
   0   6 -21     5607.96     5787.26    801.15 o
   2   6 -21     4398.73     3738.98    358.98 o
   4   6 -21    11854.74    10533.08    629.61 o
   6   6 -21     1116.90      997.00    419.54 o
   8   6 -21    10950.59     9383.67    603.61 o
  10   6 -21     1441.35     2575.64    836.03 o
  12   6 -21     6654.61     5700.89    712.81 o
  14   6 -21     1921.00     2093.03   1133.96 o
   1   7 -21    15946.16    15771.83    792.71 o
   3   7 -21     7993.53     7795.44    449.58 o
   5   7 -21    15002.71    15311.45    617.30 o
   7   7 -21    10770.66    11208.89    502.73 o
   9   7 -21     6020.33     4868.00    565.88 o
  11   7 -21     5193.11     5652.04    712.85 o
  13   7 -21     5292.14     5590.17   1796.44 o
  15   7 -21     2317.67     2104.20   1276.10 o
   0   8 -21    16007.10    17352.92   1192.32 o
   2   8 -21     1864.31     1813.55    438.68 o
   4   8 -21    25157.77    23588.31    734.15 o
   6   8 -21     2575.80     2994.91    393.30 o
   8   8 -21     5659.59     6484.47    568.66 o
  10   8 -21     1742.37     1322.24    722.53 o
  12   8 -21     5610.22     3451.08    814.34 o
  14   8 -21     1140.83     -654.16   1488.64 o
   1   9 -21     4964.75     5266.44    377.22 o
   3   9 -21     7824.24     7937.93    517.35 o
   5   9 -21    11308.00    10300.59    571.89 o
   7   9 -21     1799.15     1397.96    353.26 o
   9   9 -21     2528.48     1973.33    546.93 o
  11   9 -21     3656.76     3400.31   1110.90 o
  13   9 -21     2460.84      581.98   1391.98 o
   0  10 -21    17083.99    15633.19   1219.25 o
   2  10 -21    10836.64    10707.42    732.78 o
   4  10 -21     3770.31     4068.87    902.15 o
   6  10 -21     6514.91     6329.34    535.05 o
   8  10 -21     4414.76     4586.85    763.61 o
  10  10 -21     1395.01      769.85    978.30 o
  12  10 -21      768.53     1134.66    849.28 o
  14  10 -21      269.25     -412.14   1371.20 o
   1  11 -21      236.31      553.88    733.39 o
   3  11 -21      988.12     1506.47    527.50 o
   5  11 -21     2612.84     1477.44    546.14 o
   7  11 -21     1964.66     2644.44    604.94 o
   9  11 -21     2324.77     2782.63    741.55 o
  11  11 -21      131.06      300.27   1363.52 o
  13  11 -21     1162.33      463.27   1379.51 o
   0  12 -21     2072.86      650.28    745.13 o
   2  12 -21     4321.54     3343.86    611.50 o
   4  12 -21     2295.55     2079.95   1270.56 o
   6  12 -21     2902.31     2772.68    942.05 o
   8  12 -21      253.36       96.64    668.03 o
  10  12 -21     3549.45     3582.10    835.17 o
  12  12 -21     1323.82     -170.63    972.55 o
  14  12 -21      909.48     2376.88   1765.81 o
   1  13 -21      387.63      482.46    550.72 o
   3  13 -21      180.95      311.26    956.80 o
   5  13 -21      902.07       64.65    473.10 o
   7  13 -21      333.96      -58.95   1027.99 o
   9  13 -21      231.61      329.53   1231.62 o
  11  13 -21      403.05     1356.29   1869.07 o
  13  13 -21      422.48     1112.64   1670.77 o
   0  14 -21     9138.59     9765.88   1158.54 o
   2  14 -21     6470.94     5965.80    709.58 o
   4  14 -21     4580.01     5642.16    588.76 o
   6  14 -21    10383.30    10584.65    769.96 o
   8  14 -21     2622.18     2430.92    803.34 o
  10  14 -21     3701.57     3867.02    995.18 o
  12  14 -21     3014.69     3144.17   1192.23 o
   1  15 -21     4232.62     3733.26    705.27 o
   3  15 -21     7838.76     6435.10    800.28 o
   5  15 -21     4199.35     3962.10    633.04 o
   7  15 -21     4794.51     9027.83   3139.00 o
   9  15 -21     3791.49     4001.10   1392.07 o
  11  15 -21     5157.12     7603.66   1161.88 o
   0  16 -21    17224.82    18962.80   1573.38 o
   2  16 -21     3022.80     4329.57    767.18 o
   4  16 -21     5267.37     5643.80    764.83 o
   6  16 -21     7810.55     8906.73   1365.69 o
   8  16 -21     2723.83     2808.33    920.46 o
  10  16 -21     1709.99      204.21    942.68 o
  12  16 -21     3705.59     1109.66   1479.54 o
   1  17 -21     1914.41     2505.71    764.21 o
   3  17 -21     3703.85     4705.01   1152.62 o
   5  17 -21     1903.50     3607.96   2323.20 o
   7  17 -21     2429.81     3291.09   1483.94 o
   9  17 -21     2277.21     2532.04   1066.30 o
  11  17 -21     1463.99     2740.87   1494.29 o
   0  18 -21     8528.42     8922.10   1369.75 o
   2  18 -21      847.46      532.20    783.63 o
   4  18 -21     6345.17     7691.08    785.07 o
   6  18 -21      525.13      445.20   1139.38 o
   8  18 -21     4079.73     4439.62   2202.43 o
  10  18 -21      440.98      320.67   1127.47 o
   1  19 -21     9644.89     9258.87   1561.82 o
   3  19 -21     3978.34     5724.91    787.31 o
   5  19 -21     5913.72     5225.58    872.52 o
   7  19 -21     5193.00     7372.75   1647.82 o
   9  19 -21     4241.04     3884.39   1244.76 o
   0  20 -21     6436.96     7834.75   1541.22 o
   2  20 -21     1534.22     1256.01    716.73 o
   4  20 -21     8098.55    10285.09   1073.35 o
   6  20 -21      944.98      172.43   1005.06 o
   8  20 -21     4325.46     6182.27   1632.98 o
   1  21 -21     1391.62     2627.67   1004.12 o
   3  21 -21       96.18    -1005.14   1005.14 o
   5  21 -21      687.86     2051.53   2159.16 o
   7  21 -21      738.87     -815.96   1751.54 o
   0  22 -21     1124.87     3939.96   1552.78 o
   2  22 -21       38.58    -1090.81   1090.81 o
   4  22 -21      927.86     2792.81   1733.47 o
   6  22 -21       76.17     -298.85   1678.00 o
   1  23 -21      144.50      561.53   2424.67 o
   3  23 -21      429.21    -1142.36   1142.36 o
   5  23 -21       16.44     3617.26   2550.51 o
   0  24 -21      758.56      802.23   2442.28 o
   2  24 -21      307.05     -243.80   2114.83 o
   0   0 -20     1218.75     1245.26    523.44 o
   2   0 -20    65524.59    68866.05   1738.20 o
   4   0 -20    14125.89    14005.21    557.86 o
   6   0 -20    65494.33    67259.04   5673.97 o
   8   0 -20     2905.11     1713.90    494.06 o
  10   0 -20    23699.10    24152.75   3863.17 o
  12   0 -20     1397.56      389.73    993.57 o
  14   0 -20     9511.75    10496.75   1544.29 o
  16   0 -20      188.46     -579.45   1562.72 o
   1   1 -20    21749.13    20878.20    845.46 o
   3   1 -20    26393.87    26884.12    670.49 o
   5   1 -20    28960.79    27139.76   1133.76 o
   7   1 -20     8469.97     9350.51    608.17 o
   9   1 -20     9255.84    11680.64    536.87 o
  11   1 -20    15700.55    16706.83    681.87 o
  13   1 -20     6278.14     5517.90    941.12 o
  15   1 -20     2424.75     3253.13   1237.31 o
   0   2 -20     6340.32     6169.25    499.32 o
   2   2 -20    15266.10    17004.63   1172.54 o
   4   2 -20    15410.40    14213.64    841.11 o
   6   2 -20     6650.20     6139.87    391.91 o
   8   2 -20     4848.38     3971.42    390.44 o
  10   2 -20     7035.38     7231.03    590.42 o
  12   2 -20     3946.59     3793.79    778.42 o
  14   2 -20     3429.17     3832.41    970.09 o
  16   2 -20     1370.16     -961.15   1093.78 o
   1   3 -20     8882.15     8388.92    452.28 o
   3   3 -20     6761.68     6915.18    354.21 o
   5   3 -20    10121.32     9909.20    389.36 o
   7   3 -20     1883.36     1797.62    439.51 o
   9   3 -20    14778.13    13128.58    669.54 o
  11   3 -20       87.82      383.15    503.18 o
  13   3 -20     5251.66     5319.93   1036.76 o
  15   3 -20      863.45      389.51    967.05 o
   0   4 -20    23274.72    22004.23   1208.22 o
   2   4 -20    42150.04    43126.67   1278.39 o
   4   4 -20    12396.72    11805.13    840.79 o
   6   4 -20    15710.14    15719.07    535.63 o
   8   4 -20    13452.75    12936.75    660.03 o
  10   4 -20    11314.19    10669.79    671.52 o
  12   4 -20     1022.73      412.48   1278.09 o
  14   4 -20     6669.61     4229.57   1009.72 o
  16   4 -20     1744.74     -215.73   1135.14 o
   1   5 -20     1222.15     1431.43    392.54 o
   3   5 -20     8551.96     9198.83    457.14 o
   5   5 -20     5051.98     4859.43    713.16 o
   7   5 -20      273.92      937.37    301.07 o
   9   5 -20      687.40      938.67    772.51 o
  11   5 -20     2653.53     2427.72    580.22 o
  13   5 -20     1561.28    -1159.13   1164.41 o
  15   5 -20     1795.59     3480.29   1125.01 o
   0   6 -20     7015.00     7659.13    824.27 o
   2   6 -20    22130.91    20447.17   1296.16 o
   4   6 -20     4211.28     4253.14    752.27 o
   6   6 -20    10772.56    10186.25    782.48 o
   8   6 -20      709.19      986.23    420.82 o
  10   6 -20     1710.58      905.13    499.88 o
  12   6 -20     2031.59     2463.17    624.14 o
  14   6 -20      952.05     1946.49    955.00 o
   1   7 -20    14846.29    15147.77   1288.81 o
   3   7 -20     5882.62     6429.90    405.09 o
   5   7 -20     6541.04     5899.65    594.06 o
   7   7 -20     6187.33     5639.65    397.75 o
   9   7 -20     4396.99     4286.80    637.38 o
  11   7 -20      213.33      363.79    938.64 o
  13   7 -20     2572.61     1409.66    893.57 o
  15   7 -20      498.15    -1115.96   1115.96 o
   0   8 -20     8392.44     5963.24    786.33 o
   2   8 -20     3317.41     3808.72    614.26 o
   4   8 -20     5443.06     4594.33    533.18 o
   6   8 -20     5598.77     5221.22    666.15 o
   8   8 -20     6991.27     8385.08    767.71 o
  10   8 -20     4449.35     3864.20    812.88 o
  12   8 -20     4800.41     3454.35    735.75 o
  14   8 -20     4203.36     5428.76   1038.56 o
   1   9 -20    14937.05    15461.47    879.75 o
   3   9 -20    15177.90    15902.21    578.37 o
   5   9 -20    17928.52    17516.15    571.39 o
   7   9 -20     9543.08     9573.34    724.74 o
   9   9 -20    13478.84    13043.70    731.66 o
  11   9 -20     2188.05     1644.04    614.81 o
  13   9 -20    11932.18    10412.88   1339.58 o
  15   9 -20      831.58     1913.97   1590.91 o
   0  10 -20    21970.61    25795.31   1471.12 o
   2  10 -20     2662.02     3861.02    864.48 o
   4  10 -20    13776.62    13344.89    560.22 o
   6  10 -20     5734.57     5176.81    680.90 o
   8  10 -20     8270.90     9406.24   1382.11 o
  10  10 -20     3916.16     4270.82   1210.21 o
  12  10 -20     5442.69     6799.57   1846.94 o
  14  10 -20     1594.95     2723.97   1545.56 o
   1  11 -20    15397.72    12142.11    752.59 o
   3  11 -20    12700.39    12395.68    807.70 o
   5  11 -20    12514.69    11653.78    625.35 o
   7  11 -20    12255.73    11245.92    689.31 o
   9  11 -20     6056.24     4059.06   1139.02 o
  11  11 -20     9791.68    11598.39   1079.39 o
  13  11 -20     2195.07     2074.96   1392.34 o
   0  12 -20     2010.60     2588.46    788.50 o
   2  12 -20    44528.09    44341.28   1641.14 o
   4  12 -20     3458.60     1435.61    535.59 o
   6  12 -20    28366.26    28896.04   1784.10 o
   8  12 -20     4024.88     3212.77    728.17 o
  10  12 -20    20890.50    19847.02   1201.03 o
  12  12 -20     1364.89     3208.18    968.31 o
  14  12 -20     4399.49     4202.67   1562.72 o
   1  13 -20     2547.91     3331.99    613.04 o
   3  13 -20     1604.85     3438.34    634.11 o
   5  13 -20     3106.91     2903.46    518.76 o
   7  13 -20     4405.80     4136.68    740.38 o
   9  13 -20     3437.86     1502.54    950.57 o
  11  13 -20      879.60      740.58    881.25 o
  13  13 -20     1992.60     2645.19   1545.20 o
   0  14 -20    13331.33    12648.67   1224.85 o
   2  14 -20    12963.85    13283.67    888.29 o
   4  14 -20    15866.53    15690.18    766.84 o
   6  14 -20    10736.25    10430.33    763.95 o
   8  14 -20     7876.01     8642.55    966.11 o
  10  14 -20     8882.53     9655.88   1096.28 o
  12  14 -20     2702.99     -688.40   1065.10 o
   1  15 -20      275.34      350.08    610.92 o
   3  15 -20     2273.89     3192.06   1103.88 o
   5  15 -20      486.57     1063.15    535.91 o
   7  15 -20      599.15     -569.21    683.69 o
   9  15 -20     1007.16     1667.22    895.78 o
  11  15 -20      225.78     -486.84   1601.93 o
  13  15 -20      297.67    -1758.40   1758.40 o
   0  16 -20      515.36     -372.03    884.80 o
   2  16 -20     5529.09     5414.64   1220.51 o
   4  16 -20      264.05     -502.24    550.08 o
   6  16 -20     1919.40     4351.96    962.72 o
   8  16 -20     1411.76     2295.97   1321.33 o
  10  16 -20      816.60     1417.49   1141.55 o
  12  16 -20     1920.91     2268.99   4113.42 o
   1  17 -20     2847.21     3916.77    755.37 o
   3  17 -20      706.49     1973.58    807.84 o
   5  17 -20     5533.62     5180.61    682.47 o
   7  17 -20      397.03     -740.64   1144.08 o
   9  17 -20     1633.54     4537.86   1050.23 o
  11  17 -20       83.28    -2558.64   2558.64 o
   0  18 -20      982.54     1018.51   1117.70 o
   2  18 -20      161.95     1672.78   1090.60 o
   4  18 -20     4558.68     4255.61   1040.28 o
   6  18 -20     2280.89     -269.48   1791.47 o
   8  18 -20     1489.51     3434.61   2543.11 o
  10  18 -20      362.89       97.27   1035.79 o
   1  19 -20     1578.79     1713.81    822.49 o
   3  19 -20     2270.50     3635.55    936.67 o
   5  19 -20     1326.24     1706.77    676.14 o
   7  19 -20      949.41     1385.00    960.96 o
   9  19 -20     2022.66      649.60   1567.20 o
   0  20 -20     3391.19     1130.35   1250.68 o
   2  20 -20     3321.25     2792.13    818.71 o
   4  20 -20     4506.32     3989.52   2125.80 o
   6  20 -20     2052.27     4291.10   1910.54 o
   8  20 -20     1624.46      399.46   1323.10 o
   1  21 -20     3267.97     2282.45    975.78 o
   3  21 -20     5057.90     3399.45   1629.45 o
   5  21 -20     6693.52     5593.81   2126.99 o
   7  21 -20     2398.68     2316.75   1178.32 o
   0  22 -20     6823.92     8787.85   1697.33 o
   2  22 -20     1814.52     1805.90   2664.34 o
   4  22 -20     3633.79     5178.72   1909.81 o
   6  22 -20     3217.72     1676.55   1446.72 o
   1  23 -20     1518.52     4098.22   1152.30 o
   3  23 -20      460.73     2240.25   1281.44 o
   5  23 -20      664.45     2038.76   1416.69 o
   0  24 -20     6269.31     5634.22   1876.39 o
   2  24 -20     5159.18     5409.39   1948.30 o
   1   1 -19      596.40       11.64    591.58 o
   3   1 -19     6706.61     7203.66    754.55 o
   5   1 -19     2727.18     2486.58    287.73 o
   7   1 -19      769.64      907.46    617.04 o
   9   1 -19      186.02        6.37    498.51 o
  11   1 -19     7970.31     7912.14   1298.25 o
  13   1 -19     1150.63      178.82    756.14 o
  15   1 -19      566.55      685.62   1508.70 o
   0   2 -19     5813.82     6127.64    481.30 o
   2   2 -19    22837.69    22510.89    680.78 o
   4   2 -19     6520.13     6104.91    556.56 o
   6   2 -19    10182.35    10032.54    444.01 o
   8   2 -19     6526.17     6489.70    423.67 o
  10   2 -19     9236.43    10570.60    917.49 o
  12   2 -19     1925.92     2037.28    750.78 o
  14   2 -19      843.12      457.82    853.19 o
  16   2 -19     1949.95     1070.57   2618.81 o
   1   3 -19    27492.21    26364.45    749.06 o
   3   3 -19    20656.25    19227.47    594.97 o
   5   3 -19    12786.32    12170.56    406.93 o
   7   3 -19    12413.84    13226.38    885.65 o
   9   3 -19     6347.35     6727.48    649.61 o
  11   3 -19     3011.16     2668.01    702.45 o
  13   3 -19     2359.44     2911.78   2661.18 o
  15   3 -19     2298.62     1546.07   1015.46 o
   0   4 -19     5397.26     4292.65    620.10 o
   2   4 -19    33788.74    33178.93   1270.83 o
   4   4 -19    20144.46    19914.58    640.99 o
   6   4 -19    11728.41    11080.05    449.58 o
   8   4 -19     1173.08      490.64    372.94 o
  10   4 -19     9371.67     9741.74    641.81 o
  12   4 -19     6118.63     6680.11    962.67 o
  14   4 -19     2564.47     3397.73    951.68 o
  16   4 -19     1985.42     2761.38   1521.71 o
   1   5 -19    22921.99    22196.40    846.19 o
   3   5 -19    51567.11    50497.70   1109.45 o
   5   5 -19    10013.07     9348.62    676.54 o
   7   5 -19    30725.84    28636.01   1265.60 o
   9   5 -19     4995.80     4723.02    495.92 o
  11   5 -19    14916.87    14264.92    885.08 o
  13   5 -19      283.46      271.76   1040.10 o
  15   5 -19     5171.04     4727.99   1140.44 o
   0   6 -19   103524.69   107457.98   3479.22 o
   2   6 -19   119103.54   116332.20   2077.13 o
   4   6 -19    40453.00    40677.65    970.51 o
   6   6 -19    53580.58    50206.95   1405.49 o
   8   6 -19    18770.04    18089.05   1265.25 o
  10   6 -19    17667.30    16640.08    787.17 o
  12   6 -19     4516.55     3771.64    785.28 o
  14   6 -19     7419.00     7601.46   1085.55 o
  16   6 -19     3810.81     4144.08   1450.34 o
   1   7 -19    11944.83    11320.34    460.64 o
   3   7 -19    25519.49    25083.37    713.77 o
   5   7 -19     6229.01     5531.89    377.24 o
   7   7 -19    10384.40    10855.09    475.92 o
   9   7 -19    10215.69     9056.20    869.73 o
  11   7 -19     2627.65     3056.47    674.49 o
  13   7 -19     2562.76     3792.04    903.55 o
  15   7 -19     2094.71     1530.75   1030.64 o
   0   8 -19    10079.86     9520.34    869.81 o
   2   8 -19     1780.26     1238.51    275.65 o
   4   8 -19    10061.26    10425.15    490.10 o
   6   8 -19     3232.47     3239.70    340.64 o
   8   8 -19     2179.95     3136.35    477.10 o
  10   8 -19      399.22      804.56    890.88 o
  12   8 -19     1761.46     2026.31   1118.01 o
  14   8 -19     1691.81      402.49    959.94 o
   1   9 -19     7801.90     7980.44    381.74 o
   3   9 -19     3059.81     2326.15    650.15 o
   5   9 -19     9187.67     9645.17    449.08 o
   7   9 -19     4216.50     4253.35    375.02 o
   9   9 -19     6215.54     5855.44    575.29 o
  11   9 -19     2208.72     2060.52    578.57 o
  13   9 -19     2628.79     1920.95   1095.58 o
  15   9 -19     2088.20    -1606.99   1606.99 o
   0  10 -19    10776.75    10993.98    989.96 o
   2  10 -19     1832.32     2353.59   1022.66 o
   4  10 -19     2083.18     1648.40    314.27 o
   6  10 -19     1448.09     1126.11    309.97 o
   8  10 -19      170.77     -152.84    841.78 o
  10  10 -19     4374.33     5857.35    620.96 o
  12  10 -19      828.96     1025.11    846.95 o
  14  10 -19     3367.36     3550.59   1544.47 o
   1  11 -19     1404.87     1521.40    458.88 o
   3  11 -19      791.51     1169.63    493.90 o
   5  11 -19     2166.07     1965.87    407.00 o
   7  11 -19      183.18     -430.43    430.43 o
   9  11 -19     1162.59     2392.95    694.98 o
  11  11 -19      416.16        6.81   1268.48 o
  13  11 -19      869.79     4207.91   1419.44 o
   0  12 -19     6938.68     5784.73    873.96 o
   2  12 -19    16882.74    16453.46    873.57 o
   4  12 -19     1299.21      252.36    364.53 o
   6  12 -19    13880.31    13480.29   1559.09 o
   8  12 -19     2906.79     2604.49    715.23 o
  10  12 -19     1082.86     1009.53    738.21 o
  12  12 -19     3313.17     4029.86   1970.79 o
  14  12 -19      690.21     1072.35   1495.33 o
   1  13 -19     2771.76     2051.67    573.12 o
   3  13 -19      127.61     -517.76    517.76 o
   5  13 -19     1387.85      986.23    475.55 o
   7  13 -19     6688.27     6894.64    797.34 o
   9  13 -19     1056.75     2287.80   1146.52 o
  11  13 -19      495.34     1555.28   1083.91 o
  13  13 -19      227.58     1544.11   1434.62 o
   0  14 -19    10196.00    11099.68   1169.02 o
   2  14 -19     1773.55     2745.46   1470.75 o
   4  14 -19     4164.20     4613.71    564.67 o
   6  14 -19     1845.02     1433.63    510.91 o
   8  14 -19     4297.80     6131.96    841.31 o
  10  14 -19      392.34      628.77    840.33 o
  12  14 -19     1872.66     2587.82   2942.86 o
   1  15 -19    15332.88    15974.31   1491.89 o
   3  15 -19     4884.68     2538.77    716.95 o
   5  15 -19    12366.81    10885.48    845.80 o
   7  15 -19     8327.62     9450.82   1299.83 o
   9  15 -19     4058.34     6031.69   1040.64 o
  11  15 -19     3538.90     2610.49    978.64 o
  13  15 -19     5060.48     4903.36   1924.45 o
   0  16 -19     5622.23     6178.80   1031.52 o
   2  16 -19    11565.76    11454.27    920.27 o
   4  16 -19     5710.02     5977.70    608.82 o
   6  16 -19     9995.26    11125.60   1066.20 o
   8  16 -19     1960.79      158.64    798.03 o
  10  16 -19     4189.99     4072.14   1444.62 o
  12  16 -19     2334.52     -299.40   3915.39 o
   1  17 -19     7224.38     7121.28   1236.41 o
   3  17 -19     2315.37     2055.84    565.23 o
   5  17 -19     4642.30     5008.15    664.40 o
   7  17 -19     5512.52     7248.12    978.49 o
   9  17 -19     2868.86     2725.25    969.91 o
  11  17 -19     1626.41     3958.00   1488.01 o
   0  18 -19    13755.17    17854.86   1604.46 o
   2  18 -19     2975.88     2687.42   1648.46 o
   4  18 -19    11299.80    11065.84   1534.90 o
   6  18 -19     2441.30     2442.25    839.36 o
   8  18 -19    11059.72    11474.66   1150.42 o
  10  18 -19     4264.02     1906.04    905.24 o
   1  19 -19     2162.23     1639.93    828.89 o
   3  19 -19     3991.80     2935.88   1117.16 o
   5  19 -19     5068.17     4635.04    705.58 o
   7  19 -19      909.26     1594.57    931.99 o
   9  19 -19     5313.68     3290.15   1350.25 o
   0  20 -19     2074.88     1483.04   1257.37 o
   2  20 -19      387.73     -463.95   1095.86 o
   4  20 -19      226.48     -812.80    876.17 o
   6  20 -19     1266.72     1182.49    935.41 o
   8  20 -19     1223.86     1335.28   1061.90 o
   1  21 -19     1266.41      763.85    924.39 o
   3  21 -19     1830.81     2095.32   1163.90 o
   5  21 -19     2825.98     2852.63   1892.11 o
   7  21 -19      240.66      484.64   1149.59 o
   9  21 -19     1597.61    -1816.76   1816.76 o
   0  22 -19      167.70     -506.27   1413.48 o
   2  22 -19      192.94     1289.11   1618.37 o
   4  22 -19     1169.93    -1712.42   1757.41 o
   6  22 -19      215.81      203.89   1917.49 o
   1  23 -19       10.35    -1110.61   1110.61 o
   3  23 -19      246.33     -500.76   3344.79 o
   5  23 -19        1.87       97.86   1597.96 o
   0  24 -19     4954.82     7071.73   1835.73 o
   2  24 -19     1951.98     -827.51   1216.03 o
   4  24 -19     4588.24     2783.51   1241.24 o
   0   0 -18   197248.78   196939.50   5620.85 o
   2   0 -18    66657.74    65696.52   1623.37 o
   4   0 -18    49163.09    46174.50   2424.62 o
   6   0 -18    56138.19    55184.14   1806.10 o
   8   0 -18    56659.74    53766.35   4265.28 o
  10   0 -18    15513.30    14059.02    824.06 o
  12   0 -18    17269.53    16940.78   1511.41 o
  14   0 -18    20718.32    25857.64   2050.93 o
  16   0 -18    11847.34     7174.54   3377.32 o
   1   1 -18    26355.29    27164.53    637.10 o
   3   1 -18     4578.10     4355.20    286.89 o
   5   1 -18    18714.06    18624.48    480.83 o
   7   1 -18    14397.97    13669.11    506.63 o
   9   1 -18    11408.00    12497.16    552.31 o
  11   1 -18     3453.15     4561.53    452.20 o
  13   1 -18     6549.36     5666.44   2020.48 o
  15   1 -18     2904.72      654.60    913.90 o
   0   2 -18    32202.28    31083.87   1288.90 o
   2   2 -18    12946.58    13498.14    561.15 o
   4   2 -18    12659.46    11871.67    471.64 o
   6   2 -18     4666.48     3981.81    321.88 o
   8   2 -18     3259.90     2907.90    366.02 o
  10   2 -18     3556.66     4977.65    725.13 o
  12   2 -18     1363.12     1342.41   1095.75 o
  14   2 -18     1133.40      926.31    857.39 o
  16   2 -18     1623.63     3880.21   1120.05 o
   1   3 -18     3495.93     2844.97    324.97 o
   3   3 -18    15535.77    14606.23    580.24 o
   5   3 -18     3968.71     3591.24    266.32 o
   7   3 -18     4489.05     4501.92    357.84 o
   9   3 -18     1491.25      451.84    525.07 o
  11   3 -18     5705.28     6068.85    587.65 o
  13   3 -18     2229.13     2563.12   1383.49 o
  15   3 -18     1569.84     2191.91    953.35 o
   0   4 -18     3424.56     3132.13    549.64 o
   2   4 -18     6815.52     6154.66    457.97 o
   4   4 -18     4883.37     5797.48    378.57 o
   6   4 -18      875.31      870.34    257.64 o
   8   4 -18     6063.97     5718.18    477.54 o
  10   4 -18     4571.46     4654.73    512.58 o
  12   4 -18     2885.15     1393.67   1204.99 o
  14   4 -18      710.63     1530.16    835.91 o
  16   4 -18     1032.79      694.85   1407.79 o
   1   5 -18     2584.31     2761.83    389.66 o
   3   5 -18     6928.34     5464.71    364.23 o
   5   5 -18       78.36     -280.84    280.84 o
   7   5 -18     3181.32     2726.78    344.66 o
   9   5 -18      617.95      307.39    713.39 o
  11   5 -18     2700.36     3063.49    614.41 o
  13   5 -18      189.84     -394.63    773.15 o
  15   5 -18      387.01     1500.97   1029.28 o
   0   6 -18     5048.62     4256.88    629.32 o
   2   6 -18      940.58      674.60    524.36 o
   4   6 -18      681.52      376.51    249.93 o
   6   6 -18     6796.94     5920.51    774.42 o
   8   6 -18       49.81     -358.36    358.36 o
  10   6 -18     2045.01     2187.95    648.46 o
  12   6 -18      224.69       -5.12    542.76 o
  14   6 -18     2660.52      552.19    863.05 o
  16   6 -18      599.06     -787.73   1163.10 o
   1   7 -18     7532.66     7272.51    365.56 o
   3   7 -18     1823.44     1473.91    517.92 o
   5   7 -18    16990.76    16302.97    608.39 o
   7   7 -18      612.24      714.46    330.12 o
   9   7 -18     8202.35     8015.39    585.39 o
  11   7 -18      624.05     -511.49    511.49 o
  13   7 -18     6050.88     6003.58    924.49 o
  15   7 -18      779.82       61.83   1026.02 o
   0   8 -18     5561.80     5355.07    712.07 o
   2   8 -18      954.20     1089.15    424.00 o
   4   8 -18      259.87     -242.79    242.79 o
   6   8 -18      323.90      851.41    278.30 o
   8   8 -18     4050.69     3343.29    449.90 o
  10   8 -18      572.91      158.47    471.73 o
  12   8 -18      603.21      372.91    636.46 o
  14   8 -18     1842.96     2286.31   1717.30 o
   1   9 -18     6246.81     6463.23    337.17 o
   3   9 -18     6086.97     5660.82    762.96 o
   5   9 -18     4864.81     4564.01    269.44 o
   7   9 -18     5394.50     5063.34    380.45 o
   9   9 -18     1226.26     1485.72    811.20 o
  11   9 -18     4303.52     2877.50    875.01 o
  13   9 -18     2633.57     1811.47    951.57 o
  15   9 -18     1334.86      389.73   1472.38 o
   0  10 -18     3768.08     3292.58    683.70 o
   2  10 -18    12093.79    10784.88    423.24 o
   4  10 -18     1380.29     1184.47    236.19 o
   6  10 -18     5939.90     6246.71    389.65 o
   8  10 -18     6774.17     7972.55    571.74 o
  10  10 -18     3680.13     3662.14   1029.65 o
  12  10 -18     2092.63     3435.38    742.50 o
  14  10 -18     3478.42     3800.66   1416.55 o
   1  11 -18     7104.03     6946.90    605.79 o
   3  11 -18    14116.75    14195.11    782.67 o
   5  11 -18    11613.78    11431.01    465.45 o
   7  11 -18     3170.43     3653.87    745.13 o
   9  11 -18     4548.65     3338.37    694.87 o
  11  11 -18     8378.53    11330.04   1056.00 o
  13  11 -18     2246.71      561.74   1283.93 o
  15  11 -18     1202.21     1828.87   2093.93 o
   0  12 -18    21401.14    19324.53   1294.05 o
   2  12 -18     2090.60     1821.24    990.32 o
   4  12 -18    19131.38    17735.82    724.07 o
   6  12 -18     1913.92     1268.35    790.11 o
   8  12 -18    16658.75    18542.56   2877.10 o
  10  12 -18      807.43      400.78   1360.00 o
  12  12 -18    11070.92    12181.53   1141.52 o
  14  12 -18      149.34     1059.34   1541.76 o
   1  13 -18     1875.83     1447.04    513.18 o
   3  13 -18     9207.54     9638.00    726.61 o
   5  13 -18     2477.19     2401.25    375.21 o
   7  13 -18     3544.86     4129.33    722.29 o
   9  13 -18      933.06     1521.86   2442.19 o
  11  13 -18     6014.33     5222.49   1259.63 o
  13  13 -18      624.39     1605.72   1501.65 o
   0  14 -18    10236.98     9782.69   1070.90 o
   2  14 -18    16435.66    16003.44   1072.71 o
   4  14 -18     2906.26     1524.90    577.51 o
   6  14 -18     4438.53     2418.11    499.45 o
   8  14 -18     5522.09     5058.97   1302.00 o
  10  14 -18     3793.67     2206.17    861.87 o
  12  14 -18     2780.08     -447.25   1004.58 o
  14  14 -18     1596.35      888.23   1650.53 o
   3  15 -18     7237.18     7898.92    763.40 o
   5  15 -18     1010.47      428.14    478.88 o
   7  15 -18     9458.75     8767.40   1114.45 o
   9  15 -18      436.09     -580.43   1427.75 o
  11  15 -18     3673.56     3268.32    936.06 o
  13  15 -18      168.66     1886.51   1629.57 o
   0  16 -18     9376.85     9330.62   1174.07 o
   2  16 -18    12327.04    12618.06    903.81 o
   4  16 -18    11333.48    12580.53   1250.15 o
   6  16 -18     3425.61     3142.64    933.35 o
   8  16 -18     7277.63     7030.00    943.19 o
  10  16 -18     1647.14      956.69   1152.41 o
  12  16 -18     4157.29     2394.44   1495.64 o
   1  17 -18      527.27     1494.10   1219.88 o
   3  17 -18     3173.02     2939.23    591.60 o
   5  17 -18     2666.34     2154.74    594.96 o
   7  17 -18     1024.66     -173.82    784.60 o
   9  17 -18     1779.24     3689.07   1532.55 o
  11  17 -18     1707.07     1087.52   1118.90 o
   0  18 -18      603.70     -966.83    966.83 o
   2  18 -18      574.78      249.94    744.63 o
   4  18 -18      240.28      829.35    558.40 o
   6  18 -18     1966.83     1298.65   1786.32 o
   8  18 -18      360.21       77.48    845.49 o
  10  18 -18      796.60     -831.91    831.91 o
   1  19 -18      900.99     2499.53    777.88 o
   3  19 -18     1736.47     2274.17   1188.34 o
   5  19 -18      240.99      633.19   1274.11 o
   7  19 -18     2157.78     1917.28    923.03 o
   9  19 -18      727.82     1445.61    842.30 o
  11  19 -18      902.14     -750.90   1721.76 o
   0  20 -18     1436.87     1471.84   1217.80 o
   2  20 -18     6565.44     7552.42   2187.47 o
   4  20 -18       78.14      -76.49    697.02 o
   6  20 -18     3250.42     1487.81    935.83 o
   8  20 -18     2477.07     1755.37    993.65 o
  10  20 -18      785.18     2676.83   1765.80 o
   1  21 -18     1322.47     2260.66    730.12 o
   3  21 -18     3669.47     5846.82    830.30 o
   5  21 -18     1083.75     3532.52   1518.27 o
   7  21 -18     4478.10     5011.69   1113.43 o
   9  21 -18       95.24       71.73   1374.68 o
   0  22 -18     5828.97     5527.44   1575.55 o
   2  22 -18    13944.99    13663.18   1251.71 o
   4  22 -18     4277.96     6344.41   1132.40 o
   6  22 -18     9351.59    10711.17   1285.88 o
   8  22 -18     3015.00     1103.38   1387.54 o
   1  23 -18     5380.66     4946.84   1263.69 o
   3  23 -18     2256.03      218.92   2129.52 o
   5  23 -18     1778.65    -1062.48   1082.70 o
   7  23 -18     8464.50     9646.25   2435.15 o
   0  24 -18     3555.96     -258.92   2052.19 o
   2  24 -18     2403.81     5779.43   3681.22 o
   4  24 -18     2663.93     1264.34   1287.05 o
   1  25 -18     1496.52     2832.23   1023.44 o
   1   1 -17     7535.33     7289.80    342.76 o
   3   1 -17     4815.32     4580.67    338.30 o
   5   1 -17     5815.54     5862.93    414.49 o
   7   1 -17     1911.79     2403.93    305.65 o
   9   1 -17      166.78      442.32    273.37 o
  11   1 -17     2880.62     2325.24    749.78 o
  13   1 -17      284.44     2078.40    797.52 o
  15   1 -17      638.18      875.35    887.33 o
  17   1 -17      396.52      877.73   1916.86 o
   0   2 -17    24701.51    23139.23   1939.26 o
   2   2 -17    17264.50    17408.79    852.09 o
   4   2 -17    14028.75    12896.73    380.94 o
   6   2 -17    15416.47    15214.83    572.34 o
   8   2 -17    10915.41    10532.71    433.24 o
  10   2 -17     4147.48     5494.01    433.89 o
  12   2 -17     8245.27     7214.90    837.22 o
  14   2 -17     1062.87      855.48    825.90 o
  16   2 -17     4181.51     3489.40   1104.99 o
   1   3 -17    39606.38    37754.74   1121.33 o
   3   3 -17    33171.36    31279.17    691.94 o
   5   3 -17     8772.92     8146.96    318.82 o
   7   3 -17    19716.18    20214.52    470.00 o
   9   3 -17     3941.68     4456.73    453.87 o
  11   3 -17     5458.78     4819.45    528.95 o
  13   3 -17     1691.04     1470.04    775.51 o
  15   3 -17     4828.34     3129.01   1428.02 o
   0   4 -17     3934.55     3999.92    223.31 o
   2   4 -17    18905.33    17336.00    694.65 o
   4   4 -17    13865.71    13409.26    431.47 o
   6   4 -17    14537.34    14408.31    533.31 o
   8   4 -17    11501.22    11417.31    431.79 o
  10   4 -17     3749.02     3955.16    481.55 o
  12   4 -17     5674.75     4268.66    570.16 o
  14   4 -17     4422.34     2381.80   1701.13 o
  16   4 -17     3451.74     1483.80   1102.80 o
   1   5 -17    31705.32    29598.02    958.53 o
   3   5 -17    69715.67    67560.12   1323.73 o
   5   5 -17    23035.16    20525.42    977.79 o
   7   5 -17    23706.70    22670.73    501.76 o
   9   5 -17    17612.55    17236.65    991.07 o
  11   5 -17    13770.42    14518.08   2476.76 o
  13   5 -17     6413.10     6263.90    893.97 o
  15   5 -17     6271.53     6179.26   2833.82 o
   0   6 -17      171.56      442.67    438.52 o
   2   6 -17    45255.02    43350.13    759.77 o
   4   6 -17    22803.28    22881.16    526.07 o
   6   6 -17    18243.67    18511.86   1036.01 o
   8   6 -17     3671.20     3825.32    481.20 o
  10   6 -17    13219.37    13748.73    710.49 o
  12   6 -17     7566.88     6754.17    874.29 o
  14   6 -17     3279.28     1927.61   1057.17 o
  16   6 -17     3005.90     -810.08   1163.12 o
   1   7 -17    23932.71    23404.04    740.10 o
   3   7 -17    20246.57    19885.88    459.73 o
   5   7 -17     7426.05     6741.70    346.10 o
   7   7 -17    26105.61    24010.99    537.75 o
   9   7 -17     5357.44     5839.49    898.04 o
  11   7 -17     6404.25     6171.79    848.88 o
  13   7 -17     2270.35     1216.54    805.96 o
  15   7 -17     6178.66     5738.38   2017.32 o
   0   8 -17    16274.63    14194.95    969.18 o
   2   8 -17    87407.45    87025.58   1732.34 o
   4   8 -17     7669.97     6927.77    295.60 o
   6   8 -17    44096.99    44585.69   1782.13 o
   8   8 -17     3806.72     3085.97    429.90 o
  10   8 -17    26388.29    24605.85    911.72 o
  12   8 -17     1451.49     2473.08    677.59 o
  14   8 -17     9327.95     8440.76   1055.00 o
  16   8 -17     1192.70     1320.97   1682.88 o
   1   9 -17    10016.53     8386.68    688.22 o
   3   9 -17     2589.04     2724.96    287.94 o
   5   9 -17    18482.26    17173.15    439.85 o
   7   9 -17     1145.89      767.86    438.31 o
   9   9 -17     8466.13     8496.81    584.35 o
  11   9 -17     2490.49     2098.36    560.26 o
  13   9 -17     2788.02     2947.10   1113.18 o
   0  10 -17    34476.65    35614.68   1655.95 o
   2  10 -17    14735.73    12783.23    435.15 o
   4  10 -17    14741.47    15468.87    564.00 o
   6  10 -17     2786.99     3089.16    625.68 o
   8  10 -17     5049.08     5182.70    509.65 o
  10  10 -17     1131.43     1113.14    497.84 o
  12  10 -17     2903.47     3000.11    648.03 o
  14  10 -17     2202.93     -672.32   1311.94 o
   1  11 -17     1625.99     2087.97    483.42 o
   3  11 -17     2333.73     3102.09    806.11 o
   5  11 -17     4247.34     4163.26    278.18 o
   7  11 -17     2854.64     3037.32    297.76 o
   9  11 -17     4379.30     5165.24    557.07 o
  11  11 -17      333.00     -765.72    765.72 o
  13  11 -17      601.89     4076.20   1378.43 o
  15  11 -17      123.67     1774.30   1546.46 o
   0  12 -17      499.92     1012.00    622.09 o
   2  12 -17     4255.23     4107.76    543.97 o
   4  12 -17     5738.87     5846.35    678.84 o
   6  12 -17      279.60      181.65    453.52 o
   8  12 -17     4360.24     2766.14    667.23 o
  10  12 -17     1069.44      414.74   1120.23 o
  12  12 -17     3376.95     4052.61   1733.56 o
  14  12 -17     1099.73      792.65   1422.51 o
   1  13 -17     4665.11     3654.42    554.26 o
   3  13 -17     2404.94     3607.68    559.15 o
   5  13 -17     1973.53     2448.15    587.93 o
   7  13 -17     8436.82     8490.77    809.71 o
   9  13 -17       13.38      846.16    710.44 o
  11  13 -17     2368.96     1956.29    722.91 o
  13  13 -17      889.97     -515.31   1397.94 o
   0  14 -17     2079.73     2406.51    831.86 o
   2  14 -17     4647.54     4496.29   1691.91 o
   4  14 -17     1936.57     2074.87    755.56 o
   6  14 -17     5343.88     5421.61    448.46 o
   8  14 -17     2844.39     2999.75    781.36 o
  10  14 -17     2135.75     1521.98    795.72 o
  12  14 -17     1668.72    -1060.61   1060.61 o
  14  14 -17      870.61     2205.23   1647.82 o
   1  15 -17     8352.98     7860.48    715.82 o
   3  15 -17     5678.81     5809.44    663.94 o
   5  15 -17     4002.45     4318.11    587.88 o
   7  15 -17     8315.98     5976.16   1426.76 o
   9  15 -17     3726.49     4248.74   2587.19 o
  11  15 -17     1902.81     2485.90    729.81 o
  13  15 -17     2112.59     5085.31   1685.22 o
   0  16 -17    35090.20    39266.45   2056.35 o
   2  16 -17      212.74     -447.38    599.52 o
   4  16 -17    14665.53    14178.70    945.95 o
   6  16 -17     2961.76     2901.48    910.71 o
   8  16 -17    19406.58    18006.81   1170.10 o
  10  16 -17     1333.17      593.84    687.63 o
  12  16 -17     3574.40     4834.59   2431.99 o
   1  17 -17    13348.47    13986.90   2251.48 o
   3  17 -17     3660.31     2154.48    980.35 o
   5  17 -17    14246.02    13023.54   1370.83 o
   7  17 -17     2844.29     1661.15   1120.05 o
   9  17 -17    11467.12    10439.53    866.72 o
  11  17 -17      487.96     1351.54   1052.11 o
   0  18 -17     5636.19     4606.68   1123.84 o
   2  18 -17    10022.90    11915.81    973.66 o
   4  18 -17     4383.58     4158.03    634.21 o
   6  18 -17    13115.21    12977.72   3740.13 o
   8  18 -17     1999.87      875.55    888.57 o
  10  18 -17     6896.77     7121.90    920.82 o
  12  18 -17     1078.80      251.22   1543.13 o
   1  19 -17     1990.62      419.33    748.78 o
   3  19 -17     1565.79      976.53    619.21 o
   5  19 -17     1045.11      956.06   1025.48 o
   7  19 -17     1273.64     1840.88   2054.27 o
   9  19 -17     1106.16      238.83   1818.09 o
  11  19 -17     1132.82      202.67   1527.45 o
   0  20 -17     3716.65      815.06   1181.30 o
   2  20 -17     5535.27     3505.62    679.21 o
   4  20 -17     1364.61      973.41    619.15 o
   6  20 -17     3481.87     2933.79   2430.00 o
   8  20 -17      668.46      -18.17    816.71 o
  10  20 -17     3276.23     1351.66   4725.93 o
   1  21 -17     2737.08     2225.06   1645.60 o
   3  21 -17     1268.12     1320.43    705.87 o
   5  21 -17     3045.44     5452.63   1462.80 o
   7  21 -17     1939.00     2478.84   1622.44 o
   9  21 -17     2731.51     2760.77   1216.43 o
   0  22 -17      426.45     -664.19   1393.24 o
   2  22 -17      271.42     1479.01   2058.79 o
   4  22 -17     1619.00      791.91   1004.77 o
   6  22 -17      476.01     -926.89   1611.51 o
   8  22 -17     1213.93      505.51   1120.44 o
   1  23 -17      312.26      200.66    987.22 o
   3  23 -17      141.02    -1075.21   1075.21 o
   5  23 -17      316.66    -1018.78   1018.78 o
   7  23 -17       75.57    -1110.67   1341.50 o
   0  24 -17     3268.06     4883.21   1687.21 o
   2  24 -17      282.01     -352.86    887.33 o
   4  24 -17     2187.81     2058.29    999.81 o
   1  25 -17     1985.90     3561.00   1187.21 o
   3  25 -17     1270.41     1141.63   1375.76 o
   0   0 -16    48656.31    46830.89   1716.30 o
   2   0 -16    36149.70    36304.36   1028.21 o
   4   0 -16   112970.80   111358.23   1962.88 o
   6   0 -16    13898.68    13561.51   1128.18 o
   8   0 -16    16862.87    16867.90    730.09 o
  10   0 -16      959.14       25.96    410.68 o
  12   0 -16     5933.79     5374.04   1099.09 o
  14   0 -16     5823.43     3888.83   1268.21 o
  16   0 -16       58.25     -182.31   1376.44 o
   1   1 -16    41952.84    39939.54    773.50 o
   3   1 -16    33167.85    32077.88    669.67 o
   5   1 -16    78375.56    75199.40   1815.59 o
   7   1 -16     2810.69     2791.78    267.74 o
   9   1 -16    28436.22    28830.14    652.13 o
  11   1 -16     3131.58     3018.11    325.05 o
  13   1 -16    13718.57    13743.44   2364.41 o
  15   1 -16      232.95     -924.47    924.47 o
  17   1 -16     1820.39      148.77   1143.82 o
   0   2 -16    11309.01    10900.36    521.87 o
   2   2 -16    23126.88    22151.44    535.68 o
   4   2 -16     6068.21     5248.31    323.35 o
   6   2 -16    23727.06    23208.44    873.21 o
   8   2 -16     1598.39     1557.56    296.44 o
  10   2 -16    19143.68    18945.36    521.52 o
  12   2 -16     3483.13     1538.50    674.18 o
  14   2 -16     9401.26    12065.37   1058.48 o
  16   2 -16      250.74    -1230.33   2022.65 o
   1   3 -16     2594.91     2352.50    338.04 o
   3   3 -16     3834.53     3816.94    259.18 o
   5   3 -16     6954.09     7058.48    296.59 o
   7   3 -16     2376.18     2400.87    285.14 o
   9   3 -16     2592.41     2475.96    435.21 o
  11   3 -16     3676.74     3874.33    489.47 o
  13   3 -16     1025.52     2380.38    761.21 o
  15   3 -16      846.01     1294.51    953.50 o
  17   3 -16      683.87       97.05   3975.01 o
   0   4 -16    11277.39    10392.53    757.24 o
   2   4 -16    11252.28    10978.68    538.96 o
   4   4 -16     1765.58     2076.22    311.33 o
   6   4 -16    19484.03    19158.23    748.00 o
   8   4 -16     2047.18     2360.73    278.24 o
  10   4 -16     3512.10     4419.71    390.92 o
  12   4 -16     2969.49     3471.19    540.83 o
  14   4 -16     1960.41     3636.80    874.98 o
  16   4 -16      995.70      436.08    955.29 o
   1   5 -16     6910.60     6460.89    429.84 o
   3   5 -16     9056.11     9449.05    400.03 o
   5   5 -16     2365.60     2257.44    189.70 o
   7   5 -16     5615.72     5341.65    389.78 o
   9   5 -16     5314.80     5993.55    377.33 o
  11   5 -16     1266.87     1439.66    477.70 o
  13   5 -16      436.12      282.17    819.67 o
  15   5 -16     1771.21     2854.12    990.56 o
   0   6 -16    52572.99    55020.51   2016.78 o
   2   6 -16    29613.79    27250.03    756.17 o
   4   6 -16    17981.70    17528.91    421.16 o
   6   6 -16     3480.48     3034.72    276.12 o
   8   6 -16     1793.04      792.60    273.22 o
  10   6 -16     1444.19      385.21    399.69 o
  12   6 -16     1026.52      187.74    520.89 o
  14   6 -16      387.06     1620.63    904.66 o
  16   6 -16      917.29     1415.38   1131.59 o
   1   7 -16    13094.37    12146.06    429.72 o
   3   7 -16     6768.24     6138.34    337.41 o
   5   7 -16    13063.99    13252.89    362.33 o
   7   7 -16     6865.87     6035.19    317.38 o
   9   7 -16     6191.26     7236.50    646.30 o
  11   7 -16      776.07     -145.48    504.95 o
  13   7 -16     4206.82     2779.00   1323.50 o
  15   7 -16      787.91     -704.63   1164.14 o
   0   8 -16    25052.41    24355.27   1230.45 o
   2   8 -16    12859.17    12254.93    433.78 o
   4   8 -16     7159.84     7140.17    296.16 o
   6   8 -16    16729.51    15555.12    447.12 o
   8   8 -16      779.95     1149.48    532.70 o
  10   8 -16     6498.01     5677.21    564.06 o
  12   8 -16      815.91     1636.75    617.03 o
  14   8 -16     6344.98     6532.76   1028.15 o
  16   8 -16      112.50     2897.24   2149.76 o
   1   9 -16    17861.07    16013.74    924.31 o
   3   9 -16     7380.00     7579.87    361.51 o
   5   9 -16    12506.16    12041.43    721.03 o
   7   9 -16     2031.21     1692.71    246.47 o
   9   9 -16     8405.05     9543.34    495.59 o
  11   9 -16      853.00      624.18    509.76 o
  13   9 -16     2222.68     2129.33    814.44 o
  15   9 -16     2627.70     2598.76   1466.06 o
   0  10 -16    56994.53    54647.94   2136.93 o
   2  10 -16    25028.95    23500.93    650.79 o
   4  10 -16    13903.76    13891.65    495.21 o
   6  10 -16    20907.81    20765.40    508.32 o
   8  10 -16    18966.10    19227.71    611.25 o
  10  10 -16    12015.97    12631.38    942.15 o
  12  10 -16     3004.08     1642.65    795.03 o
  14  10 -16     9263.35    11013.32   1741.60 o
   1  11 -16    22416.40    24093.90    944.33 o
   3  11 -16    24431.68    25310.89   1413.57 o
   5  11 -16    19427.96    19290.09    559.01 o
   7  11 -16     5380.70     4278.23    314.45 o
   9  11 -16    13909.54    12938.31   1051.05 o
  11  11 -16     3233.78     4094.41    560.83 o
  13  11 -16     6749.31     5576.94   1385.65 o
  15  11 -16     1931.33     1635.72   1590.19 o
   0  12 -16    18762.48    18105.64   1228.46 o
   2  12 -16    18859.30    20743.79   1594.43 o
   4  12 -16    16353.88    16175.19    669.64 o
   6  12 -16    11146.83    11778.52    610.16 o
   8  12 -16    12022.05    10800.00    624.00 o
  10  12 -16    12683.48    12920.72   3413.45 o
  12  12 -16     4313.85     2806.74   1159.35 o
  14  12 -16     4059.70     4524.11   1550.80 o
   1  13 -16     9726.86     9264.01    800.06 o
   3  13 -16     2960.46     2721.67    497.86 o
   5  13 -16     3381.33     4100.62    496.74 o
   7  13 -16    11065.19    10124.07    681.48 o
   9  13 -16      631.41     1347.62    694.68 o
  11  13 -16     5103.07     4781.97    676.08 o
  13  13 -16     1280.37     1497.68   1302.54 o
   0  14 -16    13130.88    13092.43   1124.93 o
   2  14 -16    23798.68    24816.38   1061.18 o
   4  14 -16     2723.03     2384.11    653.67 o
   6  14 -16     5334.51     5582.46    425.69 o
   8  14 -16      514.26     1325.44    690.24 o
  10  14 -16     5693.88     7214.68    869.07 o
  12  14 -16      104.14      262.51    924.80 o
  14  14 -16      158.61      494.17   1717.93 o
   1  15 -16     3754.28     2589.99   1250.59 o
   3  15 -16     6365.57     6079.59    690.94 o
   5  15 -16     2802.23     4010.22    590.22 o
   7  15 -16     7544.44     7798.21    695.93 o
   9  15 -16      727.16     -762.98    762.98 o
  11  15 -16     6743.33     5171.83   1302.24 o
  13  15 -16     1078.73     -457.67   1625.96 o
   0  16 -16     5239.75     5685.71   1007.49 o
   2  16 -16     8148.76     8225.07    784.44 o
   4  16 -16     3730.44     3557.72    522.76 o
   6  16 -16     4493.93     5788.83   1151.40 o
   8  16 -16     1075.04      459.55   1068.47 o
  10  16 -16      382.29     1704.36    706.83 o
  12  16 -16      586.49     -343.33   1068.14 o
   1  17 -16        8.84      619.39    825.00 o
   3  17 -16     2501.07     2903.27   1267.28 o
   5  17 -16      166.46     1104.58    774.94 o
   7  17 -16     1604.25     2513.03   1178.95 o
   9  17 -16      133.02     1585.37    698.82 o
  11  17 -16      996.36       91.80    863.32 o
  13  17 -16      101.03      572.94   4155.52 o
   0  18 -16     7616.87     6086.65   1147.88 o
   2  18 -16     6356.17     4865.11    789.23 o
   4  18 -16    11657.09    12911.83    789.49 o
   6  18 -16     4794.04     4157.10    650.54 o
   8  18 -16     4371.71     4040.44    731.87 o
  10  18 -16     1226.05     -400.13    808.20 o
  12  18 -16     1565.37     1551.50   2487.90 o
   1  19 -16      469.58     -149.21    893.20 o
   3  19 -16     3350.08     3247.17    631.43 o
   5  19 -16     1093.47      308.08    596.81 o
   7  19 -16     1066.79     2904.25   1279.41 o
   9  19 -16       30.82      772.04   1480.51 o
  11  19 -16     1842.41     1060.90   1426.70 o
   0  20 -16     1649.92      844.33   1110.29 o
   2  20 -16     6316.19     7147.74    721.58 o
   4  20 -16     2298.31      816.44    611.09 o
   6  20 -16     2781.29      -38.23    822.60 o
   8  20 -16      589.93      743.36    807.91 o
  10  20 -16     1563.49      440.25   1137.59 o
   1  21 -16      737.57     1700.39    686.78 o
   3  21 -16     7982.50     9186.89   1184.19 o
   5  21 -16      936.10     2633.99   1395.59 o
   7  21 -16     2154.57      664.94   1635.36 o
   9  21 -16     1800.74     2744.50   1997.72 o
   0  22 -16     3332.88     2692.53   1374.99 o
   2  22 -16    10714.94     7968.84   1069.40 o
   4  22 -16     1283.57     -675.88    925.16 o
   6  22 -16     8956.47     8425.76   1808.99 o
   8  22 -16     1961.91     2762.11   1167.24 o
   1  23 -16     2183.94     -579.01    983.72 o
   3  23 -16     5871.83     6348.31   2065.99 o
   5  23 -16     2198.60     1085.85   1702.23 o
   7  23 -16     4579.90     2613.01   1578.17 o
   0  24 -16      528.61     -776.18   1604.01 o
   2  24 -16     5684.69     6490.53   1151.87 o
   4  24 -16      684.36     -848.30    941.24 o
   6  24 -16     7988.10     4888.92   2540.58 o
   1  25 -16     1937.27     -201.08    917.02 o
   3  25 -16     1388.35     -890.70    890.70 o
   1   1 -15     7217.03     7923.29    389.65 o
   3   1 -15      115.31      430.02    174.84 o
   5   1 -15     2151.62     1902.70    200.61 o
   7   1 -15    17212.25    16848.01    537.86 o
   9   1 -15     1335.14     1811.43    302.38 o
  11   1 -15     2997.76     3255.26    286.68 o
  13   1 -15      471.50      635.25   1514.21 o
  15   1 -15     3684.34     3861.65   1693.17 o
  17   1 -15     1035.41     -129.30   3813.21 o
   0   2 -15    22150.17    25396.25   1828.87 o
   2   2 -15    10969.34    11414.97    656.65 o
   4   2 -15    32718.43    30322.54    934.58 o
   6   2 -15     2264.11     2116.06    220.17 o
   8   2 -15     4886.61     5394.37    320.59 o
  10   2 -15      563.41      525.80    362.99 o
  12   2 -15     9834.34     9939.64    839.93 o
  14   2 -15     1590.20     2233.00    813.43 o
  16   2 -15     4346.34     4659.05   1102.68 o
   1   3 -15     8465.94     7734.96    281.83 o
   3   3 -15    17306.76    17464.05   1089.04 o
   5   3 -15     3114.20     2521.81    198.61 o
   7   3 -15    20147.70    19649.77    927.24 o
   9   3 -15     1788.35     2676.74    307.23 o
  11   3 -15     8800.26     8619.18    689.17 o
  13   3 -15     2038.00     3581.09    738.85 o
  15   3 -15     5600.47     5772.41   2562.26 o
  17   3 -15     2558.91     3346.66   1929.78 o
   0   4 -15    18877.44    17011.40   1058.35 o
   2   4 -15     7385.28     7523.62    441.96 o
   4   4 -15    12414.56    12944.01    458.08 o
   6   4 -15     6382.28     6255.18    385.64 o
   8   4 -15    14815.70    14119.14    766.99 o
  10   4 -15     7849.67     7963.62    712.81 o
  12   4 -15     6492.70     4689.84   1108.40 o
  14   4 -15     2345.04      500.37    785.57 o
  16   4 -15     7921.24     9802.04   1735.73 o
   1   5 -15    16233.36    14755.37    409.06 o
   3   5 -15     4879.69     4149.14    233.80 o
   5   5 -15      795.86     1094.03    186.52 o
   7   5 -15    31072.53    30546.68    994.45 o
   9   5 -15     2286.67     1614.16    300.93 o
  11   5 -15     7071.50     7608.51    484.41 o
  13   5 -15     1912.11     3073.81    815.24 o
  15   5 -15     8993.92     8117.64   1101.35 o
  17   5 -15     1573.12    -1746.48   1746.48 o
   0   6 -15    48101.68    48674.04   1810.98 o
   2   6 -15     2261.53     2352.49    356.69 o
   4   6 -15    45589.93    44750.85   1423.94 o
   6   6 -15     1353.63     1192.53    189.26 o
   8   6 -15    25343.26    25344.12    784.71 o
  10   6 -15     1137.49      937.94    326.85 o
  12   6 -15    17702.40    17878.72   1388.77 o
  14   6 -15     2772.95     5357.74    921.62 o
  16   6 -15     4720.59     1506.99   1114.34 o
   1   7 -15     8895.99     8515.66    467.46 o
   3   7 -15    10209.83    10387.08    410.61 o
   5   7 -15    12447.57    11327.75    390.94 o
   7   7 -15     5655.92     5238.61    337.85 o
   9   7 -15     7932.37     7459.03    424.07 o
  11   7 -15     6509.79     6651.22    625.04 o
  13   7 -15     5154.17     7153.17   1605.00 o
  15   7 -15     3211.97     2382.67    984.02 o
   0   8 -15    53133.91    49420.62   1900.78 o
   2   8 -15    22276.12    21275.32    573.85 o
   4   8 -15     9294.03     8538.90    317.54 o
   6   8 -15    20658.06    20831.26    481.07 o
   8   8 -15     9897.30    10329.24    446.88 o
  10   8 -15     5067.96     6112.53    441.59 o
  12   8 -15     6389.17     6637.70    684.20 o
  14   8 -15     3283.52     2400.01    895.35 o
  16   8 -15     1091.75      415.57   1432.81 o
   1   9 -15     2147.72     2355.57    204.85 o
   3   9 -15     2739.52     3012.73    263.17 o
   5   9 -15     5022.79     5088.70    267.25 o
   7   9 -15     2796.47     2587.93    341.04 o
   9   9 -15     1904.20     2122.47    362.74 o
  11   9 -15     4408.36     4919.18   1134.38 o
  13   9 -15     2113.66     1750.12    781.00 o
  15   9 -15     1112.22     -151.41   1446.54 o
   0  10 -15     8060.73     6105.62    724.72 o
   2  10 -15     1148.30      325.48    439.40 o
   4  10 -15    19051.44    19142.50    571.32 o
   6  10 -15     6625.30     6806.50    682.15 o
   8  10 -15     2578.05     2431.87    386.84 o
  10  10 -15     1096.90      909.61    392.80 o
  12  10 -15       15.78      428.02    766.11 o
  14  10 -15      601.82     1717.93   1376.98 o
  16  10 -15      209.89       54.20   1523.51 o
   1  11 -15     1550.89     1261.79    432.71 o
   3  11 -15     1808.05     1949.74    422.67 o
   5  11 -15     2477.08     2576.13    249.78 o
   7  11 -15      445.20      248.77    302.78 o
   9  11 -15     1129.05     1442.55    378.91 o
  11  11 -15     2083.97     1664.12    545.24 o
  13  11 -15      832.86     1701.13   1253.21 o
  15  11 -15      196.78     1043.98   1495.33 o
   0  12 -15    30431.21    29477.25   1528.03 o
   2  12 -15    13699.64    13191.54    744.47 o
   4  12 -15    24530.01    22848.27    914.33 o
   6  12 -15     9972.63     9851.01    455.05 o
   8  12 -15     9325.36     9069.56    582.97 o
  10  12 -15     2054.17     1471.39    633.39 o
  12  12 -15      309.55     1082.62    812.41 o
  14  12 -15      480.99     3101.23   1547.73 o
   1  13 -15     4624.59     6202.56    601.58 o
   3  13 -15     8206.27     7198.83    660.03 o
   5  13 -15     3302.76     3561.55    441.87 o
   7  13 -15     8153.61     6726.60    629.58 o
   9  13 -15     2029.53     1869.91    533.50 o
  11  13 -15     6441.22     6152.57   1116.89 o
  13  13 -15     1724.48     3240.90   1366.68 o
   0  14 -15     8782.66     8637.34    952.20 o
   2  14 -15     7429.86     6565.21    643.86 o
   4  14 -15     4471.24     4136.21    460.81 o
   6  14 -15     7511.01     8182.86    468.36 o
   8  14 -15     5830.30     6405.99    604.85 o
  10  14 -15     8269.66     6857.62    894.04 o
  12  14 -15     5321.03     4756.95    982.27 o
  14  14 -15     2240.19     2809.97   1715.04 o
   1  15 -15     4879.26     4603.29    592.30 o
   3  15 -15     2064.16     2642.27    577.82 o
   5  15 -15     3290.87     3453.88    754.17 o
   7  15 -15     1339.95     1884.35    851.11 o
   9  15 -15     4077.29     4479.82   1886.51 o
  11  15 -15      371.24     1166.83    691.13 o
  13  15 -15     2420.38     3517.53   1631.74 o
   0  16 -15    11421.82    13079.60   1204.43 o
   2  16 -15     5273.26     7128.12   1051.39 o
   4  16 -15     9911.83    10323.68   1238.09 o
   6  16 -15     4132.33     4241.09    658.08 o
   8  16 -15     5129.23     4843.21    783.99 o
  10  16 -15     5952.42     5077.52    920.27 o
  12  16 -15     2406.27     4442.73   3390.69 o
   1  17 -15    11865.79    12570.96   1061.51 o
   3  17 -15     4723.01     5179.34    574.74 o
   5  17 -15    13315.82    15438.89   1530.53 o
   7  17 -15     4042.18     4411.88    621.23 o
   9  17 -15     4952.93     3684.45    982.28 o
  11  17 -15     2077.28     2248.59    815.39 o
  13  17 -15     4614.66     1500.75   3038.17 o
   0  18 -15    23794.58    26095.96   1750.99 o
   2  18 -15     1323.85     2574.72    676.17 o
   4  18 -15    18136.55    17545.39    848.85 o
   6  18 -15     2144.62     1829.87    509.70 o
   8  18 -15     4993.64     3204.13    915.22 o
  10  18 -15     2621.15     4583.33    844.70 o
  12  18 -15     3891.96     7024.36   2427.09 o
   1  19 -15     5411.92     5987.16    834.16 o
   3  19 -15     5651.65     4907.53    643.84 o
   5  19 -15     6013.00     6059.10    782.73 o
   7  19 -15     2000.54      826.79    641.71 o
   9  19 -15     4732.66     3298.49   1930.49 o
  11  19 -15     2019.98     3089.67   1390.13 o
   0  20 -15     8751.44     8800.68   1307.24 o
   2  20 -15     3799.71     3357.68    876.26 o
   4  20 -15     4508.84     4577.55    665.84 o
   6  20 -15     3664.23     2074.24    596.34 o
   8  20 -15     2767.87     3520.90   1192.50 o
  10  20 -15     3244.16     4613.54   1731.30 o
   1  21 -15      189.03     -808.51    808.51 o
   3  21 -15     1011.16     -347.96   1620.09 o
   5  21 -15      120.28      389.93    705.06 o
   7  21 -15      436.15     -327.54   2488.72 o
   9  21 -15       84.76    -1134.35   1134.35 o
   0  22 -15     2216.25       32.70   1101.98 o
   2  22 -15     4137.18     3945.68    921.10 o
   4  22 -15     1765.20     1713.35    749.90 o
   6  22 -15     1047.82      411.05   1301.76 o
   8  22 -15     1700.88     2109.28   2816.21 o
   1  23 -15      686.81     1737.65   2185.26 o
   3  23 -15      430.08      839.06    901.49 o
   5  23 -15      106.80     -985.52    985.52 o
   7  23 -15      641.03    -1374.99   1374.99 o
   0  24 -15      288.71     -201.16   1004.77 o
   2  24 -15     1386.44     -567.09   1289.23 o
   4  24 -15      641.62     -765.35    913.49 o
   6  24 -15     2244.26      357.10   2677.98 o
   1  25 -15     1706.59     1084.86    996.72 o
   3  25 -15      710.84     1289.94    835.33 o
   5  25 -15     2246.57     1667.90   1666.06 o
   0  26 -15     3372.27      432.94   1206.56 o
   0   0 -14    65754.54    67176.10   2174.69 o
   2   0 -14    17151.79    16608.81    600.17 o
   4   0 -14     6520.43     8099.75    437.78 o
   6   0 -14    30440.96    31118.50   1431.93 o
   8   0 -14    12455.92    11454.94    460.32 o
  10   0 -14     3657.44     3379.55    601.01 o
  12   0 -14     1155.45      747.25    522.28 o
  14   0 -14    11462.21    10895.51   1415.29 o
  16   0 -14      197.15      338.06   1342.47 o
   1   1 -14    55294.90    53172.25    853.68 o
   3   1 -14    61390.22    58608.96    980.32 o
   5   1 -14    29457.35    28065.73    463.24 o
   7   1 -14    45352.78    42774.75    691.71 o
   9   1 -14    28314.08    27383.21    534.32 o
  11   1 -14    10133.82    11057.97    427.34 o
  13   1 -14     7330.43     6934.10    549.93 o
  15   1 -14     5787.94     5912.07    962.25 o
  17   1 -14     1761.90     1677.27   1941.52 o
   0   2 -14   209328.28   207359.72   8306.96 o
   2   2 -14     6885.66     7244.99    622.80 o
   4   2 -14   124691.49   123023.73   3195.77 o
   6   2 -14    12001.76    11471.37    399.71 o
   8   2 -14    65544.88    64114.55   1521.01 o
  10   2 -14     7341.95     7421.60    318.11 o
  12   2 -14    24213.29    22788.11    732.14 o
  14   2 -14     6880.75     6022.72   1305.61 o
  16   2 -14     5949.36     4781.58   1113.94 o
   1   3 -14    33626.23    31877.84   1158.57 o
   3   3 -14    18401.54    17011.08    692.04 o
   5   3 -14    13837.28    13660.79    303.66 o
   7   3 -14    26322.14    25621.56    578.55 o
   9   3 -14     5671.77     6242.76    499.21 o
  11   3 -14     3118.59     2798.55    367.99 o
  13   3 -14     5177.12     5648.40    805.26 o
  15   3 -14      647.46     1226.29    936.03 o
  17   3 -14     1315.16      790.33   1218.46 o
   0   4 -14     9297.31     9834.41    481.34 o
   2   4 -14    17541.40    14244.46   2159.25 o
   4   4 -14     8987.03     9122.33    518.98 o
   6   4 -14    10897.95    10795.80    595.26 o
   8   4 -14     1155.64     1005.68    305.70 o
  10   4 -14     6306.45     5908.33    421.60 o
  12   4 -14     1362.80      805.79    827.14 o
  14   4 -14      477.93      769.14    775.61 o
  16   4 -14      670.28      633.72   2412.29 o
   1   5 -14      524.80      381.72    182.20 o
   3   5 -14     6934.90     6873.81    288.72 o
   5   5 -14      306.77      438.04    137.61 o
   7   5 -14     9263.68     8966.37    368.38 o
   9   5 -14     1655.09     2143.86    531.15 o
  11   5 -14     6412.23     6017.61    449.56 o
  13   5 -14      291.89      155.74    750.10 o
  15   5 -14      738.29     1175.50   1080.93 o
  17   5 -14      273.02     1827.24   1619.64 o
   0   6 -14    21513.40    21772.05   1052.66 o
   2   6 -14    19659.96    18597.71    769.87 o
   4   6 -14    14471.00    13653.10    418.00 o
   6   6 -14    22061.87    21556.41    766.19 o
   8   6 -14     4422.39     4296.20    371.07 o
  10   6 -14     5710.75     5090.27    399.86 o
  12   6 -14     1598.12     1685.08    438.42 o
  14   6 -14     3982.30     2611.51   1090.15 o
  16   6 -14       80.70     1983.35   1426.67 o
   1   7 -14     7115.72     6916.86    312.50 o
   3   7 -14     2077.21     1561.75    216.92 o
   5   7 -14     2736.73     2888.21    245.47 o
   7   7 -14    11310.29    10746.76    591.88 o
   9   7 -14      124.27     -303.83    303.83 o
  11   7 -14      553.39      393.16    382.36 o
  13   7 -14      408.84      766.09    737.36 o
  15   7 -14     2136.29     2015.81    989.49 o
   0   8 -14    45452.80    43928.71   1038.39 o
   2   8 -14     9442.87     9476.97    488.44 o
   4   8 -14    23483.59    23860.56    574.68 o
   6   8 -14     6090.43     5660.64    272.47 o
   8   8 -14    10290.45     9537.34    433.17 o
  10   8 -14     4079.51     4494.64    414.32 o
  12   8 -14     2852.38     1868.80    492.93 o
  14   8 -14     2800.03     3587.73    912.65 o
  16   8 -14     2115.44     3544.63   1559.11 o
   1   9 -14    30421.81    31016.45    684.64 o
   3   9 -14    17899.81    18422.14    527.08 o
   5   9 -14    39842.20    37700.60   1185.33 o
   7   9 -14     4561.51     4139.79    410.02 o
   9   9 -14    11193.59    11337.69    501.76 o
  11   9 -14     4208.26     4227.31    460.84 o
  13   9 -14     8687.54     6721.70    889.86 o
  15   9 -14      459.06     1445.64   1422.87 o
   0  10 -14    10646.33     9966.80    846.14 o
   2  10 -14     6732.20     6220.22    509.16 o
   4  10 -14    62821.27    60276.79   1064.14 o
   6  10 -14      226.38      -31.86    272.17 o
   8  10 -14    12037.47    11643.74    565.87 o
  10  10 -14     4052.97     4694.93    921.77 o
  12  10 -14    11618.76    12948.15    960.45 o
  16  10 -14     1444.73    -1584.77   1584.77 o
   1  11 -14    13935.29    14487.89    719.65 o
   3  11 -14    32194.09    33517.46   1101.05 o
   5  11 -14    11836.65    12197.46    374.50 o
   7  11 -14     7326.22     7387.05    372.26 o
   9  11 -14    11527.39    11052.68    818.11 o
  11  11 -14     7403.13     6518.17    527.50 o
  13  11 -14     2236.74     2142.89   1267.49 o
  15  11 -14     5101.85     4271.15   1635.00 o
   0  12 -14     9813.54    10611.12    933.22 o
   2  12 -14     6819.29     5143.27    734.65 o
   4  12 -14     6579.61     6589.14   1141.85 o
   6  12 -14     3151.81     4489.24    355.30 o
   8  12 -14     7512.30     7593.39   1214.72 o
  10  12 -14     3231.82     3463.57    543.44 o
  12  12 -14     3181.13     2516.74    804.43 o
  14  12 -14      852.69     2733.36   1498.40 o
   1  13 -14    12185.52    12590.45    730.17 o
   3  13 -14    31628.38    33396.60   2714.93 o
   5  13 -14     6685.35     7014.11    501.58 o
   7  13 -14    10981.08    11619.20    776.42 o
   9  13 -14     6511.50     5253.44    569.85 o
  11  13 -14     7316.27     6047.75   1207.29 o
  13  13 -14     1834.01        7.23   1287.36 o
  15  13 -14     3477.98     4460.33   2118.32 o
   0  14 -14    12783.85    12336.82   1060.43 o
   2  14 -14     9622.87     7323.60   1147.60 o
   4  14 -14     7378.80     7644.99    885.63 o
   6  14 -14     8077.97     7636.02    456.04 o
   8  14 -14     8836.87     7222.05    657.51 o
  10  14 -14     1665.43     1507.51    477.74 o
  12  14 -14     9080.20     8879.84   1030.18 o
  14  14 -14     1422.50     3262.94   1773.58 o
   1  15 -14     3371.54     3545.04    767.72 o
   3  15 -14     5916.90     7250.72    691.42 o
   5  15 -14     2351.30     2291.76    447.28 o
   7  15 -14     5948.80     5735.81    561.85 o
   9  15 -14     1431.28     2268.15    713.84 o
  11  15 -14     5343.49     4616.36    819.91 o
  13  15 -14      387.88      980.74   1539.23 o
   0  16 -14     1466.69      380.16    745.50 o
   2  16 -14     2875.60     2333.21    577.48 o
   4  16 -14     2916.14     2560.45    472.79 o
   6  16 -14     4278.21     4408.05    460.38 o
   8  16 -14      427.12      -83.99    904.73 o
  10  16 -14      782.14     -883.67    883.67 o
  12  16 -14      532.75     -458.17   1651.89 o
   1  17 -14     1309.37      680.62    572.90 o
   3  17 -14      440.22     1348.24    479.87 o
   5  17 -14       44.92     1072.69    511.81 o
   7  17 -14     2835.39     2499.42    714.92 o
   9  17 -14      118.31     -449.12    611.67 o
  11  17 -14      135.73     -153.56    754.27 o
  13  17 -14      984.78     6249.26   2663.62 o
   0  18 -14     7114.64     6815.34   1110.47 o
   2  18 -14     9747.14    10169.56   1288.27 o
   4  18 -14     1612.50     -129.14    501.52 o
   6  18 -14     7601.22     8572.83    850.52 o
   8  18 -14     1447.32     1381.33    703.20 o
  10  18 -14      971.54     1979.88    787.18 o
  12  18 -14      285.54     -788.76   1692.80 o
   1  19 -14     1340.98     2078.97    704.50 o
   3  19 -14     5227.63     5625.37    614.95 o
   5  19 -14     2294.76     4622.86    861.52 o
   7  19 -14      679.20     1324.69   1152.39 o
   9  19 -14     2067.88      290.38    752.89 o
  11  19 -14     2230.22     2983.85   1756.59 o
   0  20 -14     9782.79     9607.25   1343.37 o
   2  20 -14     7958.77     6927.87   1575.55 o
   4  20 -14     6381.25     4905.74    671.81 o
   6  20 -14     5928.53     5930.20    738.27 o
   8  20 -14     6265.80     5996.19   1058.94 o
  10  20 -14     3525.62     4045.65   2242.45 o
   1  21 -14     4883.20     6329.23    912.05 o
   3  21 -14     5589.01     5071.76    913.95 o
   5  21 -14     2030.14     3290.63   1063.46 o
   7  21 -14     7494.04     8416.93   1574.29 o
   9  21 -14     2940.22     3538.12   1818.21 o
   0  22 -14     1340.17     4858.19   1355.66 o
   2  22 -14     6157.90     5125.72   1306.06 o
   4  22 -14     4516.77     3003.87    918.48 o
   6  22 -14     2547.32      755.09    756.57 o
   8  22 -14     2497.20     2968.52   1154.86 o
   1  23 -14     2763.02     3524.41    774.88 o
   3  23 -14     2908.59     2775.44   1729.86 o
   5  23 -14     2035.53     2075.13    919.16 o
   7  23 -14     2525.22      241.22   1132.43 o
   0  24 -14     1551.03      769.38    962.27 o
   2  24 -14     3756.24     5520.65    900.78 o
   4  24 -14     3703.22     3566.90   1303.83 o
   6  24 -14     1188.31     -277.50   1169.32 o
   1  25 -14     1544.67      414.74   1724.93 o
   3  25 -14     2093.08     1150.74    857.89 o
   5  25 -14     1035.80     1948.55   1156.09 o
   0  26 -14       23.08    -1760.93   1760.93 o
   2  26 -14      217.60    -1150.85   1150.85 o
   1   1 -13     2112.16     1987.92    152.93 o
   3   1 -13     2490.96     2770.26    174.68 o
   5   1 -13     1137.46     1002.37    132.06 o
   7   1 -13      812.05      614.14    159.80 o
   9   1 -13     2318.99     2676.31    294.88 o
  11   1 -13     2822.76     2854.79    267.46 o
  13   1 -13     2137.73     1952.23    556.44 o
  15   1 -13     1371.59     2316.77    852.99 o
  17   1 -13      910.27      738.09   1444.92 o
   0   2 -13     5753.57     6145.13    204.56 o
   2   2 -13   119588.31   122601.48   2071.65 o
   4   2 -13     2910.04     3318.71    141.33 o
   6   2 -13    28219.52    29774.95    841.14 o
   8   2 -13     5233.28     6200.93    254.88 o
  10   2 -13    14282.12    14658.31    548.67 o
  12   2 -13      458.61      389.30    381.39 o
  14   2 -13     7018.06     5797.98   1219.00 o
  16   2 -13     2039.59      657.35   2531.09 o
   1   3 -13     3464.03     2780.20    241.43 o
   3   3 -13    79943.62    78177.97   1632.50 o
   5   3 -13     7649.20     6093.81    250.10 o
   7   3 -13    13699.49    13781.43    531.54 o
   9   3 -13     3378.82     2893.07    293.70 o
  11   3 -13    23181.94    22436.77   1232.54 o
  13   3 -13     5090.68     5177.95    838.38 o
  15   3 -13     2469.66     1619.02   1075.51 o
  17   3 -13     2985.49     3723.55   2417.71 o
   0   4 -13   192013.75   196219.91   5588.96 o
   2   4 -13    94555.70    97415.98   1977.76 o
   4   4 -13    78798.93    79531.87   2237.50 o
   6   4 -13    53350.45    53241.43   1515.79 o
   8   4 -13    43952.60    43690.96   1836.50 o
  10   4 -13    23711.37    25162.82   1170.93 o
  12   4 -13     8057.90     8133.65    604.24 o
  14   4 -13    11260.40     9836.12   1448.44 o
  16   4 -13     4874.15     6604.80   1601.75 o
   1   5 -13    23273.88    21425.18   1329.44 o
   3   5 -13     9671.37     9050.78    307.53 o
   5   5 -13     7413.57     7259.05    250.13 o
   7   5 -13    27108.25    26266.96    523.46 o
   9   5 -13     3817.75     3537.04    427.88 o
  11   5 -13     5812.50     6484.23    448.22 o
  13   5 -13     5648.59     4130.21    767.38 o
  15   5 -13     2790.22     2354.02    891.10 o
  17   5 -13     1719.00      313.12   1464.07 o
   0   6 -13    19595.62    18363.30    924.91 o
   2   6 -13     4771.37     4293.79    310.62 o
   4   6 -13     7508.71     7477.74    247.25 o
   6   6 -13    11383.47    10949.14    449.99 o
   8   6 -13     6363.93     6324.59    352.92 o
  10   6 -13     3912.13     4243.25    374.64 o
  12   6 -13     1615.34     2045.33    428.75 o
  14   6 -13     2800.90     1868.93    820.60 o
  16   6 -13     2930.97     6612.25   1624.88 o
   1   7 -13    35825.22    34020.64    730.22 o
   3   7 -13     5822.09     5760.02    301.40 o
   5   7 -13    27530.46    24880.09    558.90 o
   7   7 -13    12239.52    12235.54    408.10 o
   9   7 -13     9423.10     7673.99    412.93 o
  11   7 -13     4852.35     4901.87    459.86 o
  13   7 -13     7624.22     6263.16    652.40 o
  15   7 -13     1745.52     3404.42   1375.54 o
  17   7 -13     2771.24      466.70   1729.13 o
   0   8 -13    28240.21    27775.56    711.26 o
   2   8 -13    40784.76    38331.85   1122.74 o
   4   8 -13    21449.37    20733.57    710.40 o
   6   8 -13    42236.57    40061.31   1234.90 o
   8   8 -13     9623.63     9477.80    697.75 o
  10   8 -13    11662.50    12028.67    629.79 o
  12   8 -13    12151.11    11285.57    609.04 o
  14   8 -13     9293.73     8889.16   2608.96 o
  16   8 -13     1215.53     3692.61   1530.56 o
   1   9 -13    21635.49    22773.73    824.23 o
   3   9 -13     1098.77     1177.32    364.17 o
   5   9 -13     5165.59     5742.42    300.19 o
   7   9 -13    17662.84    17448.59    633.82 o
   9   9 -13     2062.83     1215.39    436.93 o
  11   9 -13      281.11      383.76    495.07 o
  13   9 -13     1871.52     3346.47   1145.89 o
  15   9 -13     2433.22      279.15   1373.01 o
   0  10 -13     4269.05     6033.35    673.04 o
   2  10 -13    16298.49    15744.77   1340.48 o
   4  10 -13     9201.00     8490.79    333.29 o
   6  10 -13     9831.88     9514.36    707.89 o
   8  10 -13     3980.00     2783.31    329.36 o
  10  10 -13     5698.66     5035.42    444.49 o
  12  10 -13      961.64       69.76    533.37 o
  14  10 -13     1144.41    -1321.33   1321.33 o
  16  10 -13      481.39     4811.75   1673.66 o
   1  11 -13     6491.94     7351.99    525.83 o
   3  11 -13     1036.79      287.71    345.85 o
   5  11 -13      961.25      996.28    222.79 o
   7  11 -13    22020.27    20678.53    834.72 o
   9  11 -13     1810.13     1119.88    565.27 o
  11  11 -13     3828.22     2532.23    454.27 o
  13  11 -13     1625.52      363.89   1219.79 o
  15  11 -13     2939.81     3308.48   1594.88 o
   0  12 -13    17274.77    19072.47   1168.11 o
   2  12 -13     5072.79     6064.55    539.40 o
   4  12 -13     2250.87     1861.95    420.34 o
   6  12 -13      102.01     -137.00    436.63 o
   8  12 -13     4369.53     4524.61    499.07 o
  10  12 -13      250.63      824.92    401.27 o
  12  12 -13      228.08     -753.56    753.56 o
  14  12 -13     2514.66      819.76   1406.61 o
   1  13 -13     3514.30     3773.25    643.50 o
   3  13 -13     2454.21     2167.18    452.60 o
   5  13 -13      225.00     -136.93    331.71 o
   7  13 -13     6300.96     6767.95    485.88 o
   9  13 -13       42.84     -480.31    480.31 o
  11  13 -13      595.56     -534.18    719.02 o
  13  13 -13      381.31      682.98   1210.93 o
  15  13 -13      778.33     2398.38   2145.78 o
   0  14 -13    12604.90    12336.82   1038.38 o
   2  14 -13     7428.91     7765.36   1424.95 o
   4  14 -13     5306.66     4745.39    861.10 o
   6  14 -13     1988.33     1681.30    454.16 o
   8  14 -13     9306.08     8716.93    671.54 o
  10  14 -13     2218.23     1746.60    843.09 o
  12  14 -13     2732.93     1792.34    874.44 o
  14  14 -13      655.71     -256.39   1569.59 o
   1  15 -13     4482.63     5302.36    688.22 o
   3  15 -13     6811.21     7593.18    525.05 o
   5  15 -13     5504.19     5404.69    502.47 o
   7  15 -13     3890.64     3211.67    515.46 o
   9  15 -13     2570.31     2792.07    502.90 o
  11  15 -13     2747.08     1767.67    795.58 o
  13  15 -13     2382.11     2746.37   1485.93 o
   0  16 -13      211.67      424.60    700.33 o
   2  16 -13    19135.94    18841.72   1427.21 o
   4  16 -13     2830.57     2181.72    966.48 o
   6  16 -13    14739.36    15629.11    770.43 o
   8  16 -13      823.32     1313.07    519.59 o
  10  16 -13     9375.98     9808.17    866.33 o
  12  16 -13     1872.79     3010.85   1037.96 o
  14  16 -13     5040.78     9527.75   2982.16 o
   1  17 -13     7710.01     9499.15   1376.80 o
   3  17 -13     4203.30     5725.90    606.89 o
   5  17 -13     7667.46     8759.18   1018.08 o
   7  17 -13     3923.03     3684.02   1815.51 o
   9  17 -13     4448.84     4838.55    869.13 o
  11  17 -13     3773.46     4597.72    810.92 o
  13  17 -13     2041.49     3174.77   2883.69 o
   0  18 -13    32493.55    31373.51   1843.14 o
   2  18 -13     9799.18    11124.78   1309.22 o
   4  18 -13    13711.70    13911.93    728.30 o
   6  18 -13     4741.00     3814.66    796.91 o
   8  18 -13     9477.14     9834.30   1143.24 o
  10  18 -13     3587.30      623.44   1294.46 o
  12  18 -13     3040.03     3568.48   1590.50 o
   1  19 -13     4661.65     4651.62    755.51 o
   3  19 -13     8200.81    10100.18    706.25 o
   5  19 -13     9632.89    10662.03    739.19 o
   7  19 -13     1655.20     1589.77    859.26 o
   9  19 -13     5347.36     6468.84    813.16 o
  11  19 -13     2412.57     1341.68   2154.55 o
   0  20 -13      876.62     2032.68   1095.84 o
   2  20 -13     6719.34     6966.68    677.23 o
   4  20 -13     3136.95     1485.37    591.05 o
   6  20 -13     4091.21     3626.52   1848.47 o
   8  20 -13     1151.29     -415.22    678.79 o
  10  20 -13     4470.13     5443.24   1824.89 o
   1  21 -13      204.72     -332.57   1659.21 o
   3  21 -13     2491.82     2738.03    833.50 o
   5  21 -13      189.19     -817.61    817.61 o
   7  21 -13      213.44     -212.51    910.48 o
   9  21 -13      579.53     -714.99   1036.27 o
   0  22 -13     2807.61     2865.44   1288.45 o
   2  22 -13     2316.29     1599.41   1327.38 o
   4  22 -13      892.96      861.68   1378.85 o
   6  22 -13      471.70      439.48    617.54 o
   8  22 -13       61.60     -784.32   1048.33 o
   1  23 -13       91.16      -62.98    806.74 o
   3  23 -13      234.09     1030.34    722.00 o
   5  23 -13      253.69     2722.16    929.32 o
   7  23 -13      557.62     1051.21   1618.73 o
   0  24 -13      900.94     1384.40    923.65 o
   2  24 -13      124.11     -804.89    804.89 o
   4  24 -13     1524.31      938.13    811.50 o
   1  25 -13      984.33      910.00    875.10 o
   3  25 -13     2279.03       46.15    883.25 o
   5  25 -13      994.28     1646.05   1160.14 o
   0  26 -13     7382.06     8941.43   1862.47 o
   2  26 -13     1152.24     2626.79   1162.07 o
   0   0 -12    23472.32    22639.51    950.39 o
   2   0 -12    31858.01    32202.18   1064.13 o
   4   0 -12     3676.06     3069.39    307.60 o
   6   0 -12    13650.31    14694.31    443.77 o
   8   0 -12    35374.33    33872.33    811.04 o
  10   0 -12     5657.79     6156.56    482.30 o
  12   0 -12     9230.02    10396.02    761.64 o
  14   0 -12     2217.65     1723.76    713.09 o
  16   0 -12     4422.48     3821.25   1450.16 o
   1   1 -12    32485.98    30580.45    818.01 o
   3   1 -12      668.63      433.82    143.38 o
   5   1 -12    13285.52    12521.08    352.92 o
   7   1 -12    12845.68    12254.70    497.94 o
   9   1 -12     6082.91     6328.85    515.16 o
  11   1 -12     3289.16     3161.04    580.88 o
  13   1 -12     8103.68     7602.57    617.53 o
  15   1 -12     4443.42     4644.54   1192.16 o
  17   1 -12     1462.95     1608.04   1212.02 o
   0   2 -12    28222.85    30765.85    602.18 o
   2   2 -12   103597.04   104761.65   1771.35 o
   4   2 -12     4720.84     4964.63    191.38 o
   6   2 -12    64118.45    63798.78   1430.63 o
   8   2 -12     4512.14     4657.09    234.29 o
  10   2 -12    19620.89    20108.18   1197.84 o
  12   2 -12     1581.13     2438.80    407.62 o
  14   2 -12     9844.29     9423.61    633.04 o
  16   2 -12      191.52     -365.83    886.10 o
   1   3 -12    25217.61    24862.45    572.02 o
   3   3 -12    31990.79    29364.65   1099.55 o
   5   3 -12     9977.65     9862.29    246.90 o
   7   3 -12    28640.12    28337.51    552.30 o
   9   3 -12     8105.33     8396.06    347.21 o
  11   3 -12    11384.84    11711.89    445.30 o
  13   3 -12     5833.85     6816.02   1530.66 o
  15   3 -12     6068.59     5079.77   1106.77 o
  17   3 -12     1856.80     2940.80   1115.36 o
   0   4 -12   162041.00   158518.06   4900.83 o
   2   4 -12     5925.04     5764.62    754.68 o
   4   4 -12    27462.11    27420.72    919.41 o
   6   4 -12      772.96      417.31    175.30 o
   8   4 -12    21156.93    19780.02   1432.54 o
  10   4 -12     3164.44     4028.93    343.61 o
  12   4 -12    13517.29    14807.88    729.31 o
  14   4 -12      290.38      505.17    617.04 o
  16   4 -12     3044.71     3103.41   3015.41 o
   1   5 -12      585.68      482.94    363.71 o
   3   5 -12      305.80      143.83    114.52 o
   5   5 -12     2586.36     2807.66    176.21 o
   7   5 -12     8704.97     8940.21    405.38 o
   9   5 -12     4048.30     4446.49    337.38 o
  11   5 -12      890.86      492.37    315.77 o
  13   5 -12      266.39      209.94    785.52 o
  15   5 -12      172.92       63.98    831.77 o
  17   5 -12      585.18     3225.00   1640.24 o
   0   6 -12    62496.30    65164.56   2145.06 o
   2   6 -12    18124.61    18452.92    633.44 o
   4   6 -12     3017.10     2969.53    178.09 o
   6   6 -12     5604.42     5413.45    237.94 o
   8   6 -12    16156.12    16590.54    590.54 o
  10   6 -12     1626.10     2134.31    326.42 o
  12   6 -12      450.81     -218.43    493.55 o
  14   6 -12     2667.21     1387.72    780.05 o
  16   6 -12     1023.77    -1410.05   1410.05 o
   1   7 -12     4719.67     4459.38    228.62 o
   3   7 -12    26244.79    26362.08    657.50 o
   5   7 -12     5341.41     4902.69    228.98 o
   7   7 -12    18885.48    19613.81    449.80 o
   9   7 -12     4060.33     4121.16    435.76 o
  11   7 -12     6120.20     5370.39    606.28 o
  13   7 -12     3521.43     2463.36    578.16 o
  15   7 -12     1516.63     -577.28   1223.76 o
  17   7 -12     2474.06      836.20   1677.09 o
   0   8 -12    25778.33    26048.72    653.77 o
   2   8 -12    22908.18    22919.21    472.24 o
   4   8 -12      598.60      714.78    217.63 o
   6   8 -12     4810.09     5028.07    250.39 o
   8   8 -12     6651.01     6398.60    371.88 o
  10   8 -12       90.82      110.19    335.72 o
  12   8 -12     2295.20     1963.43    837.56 o
  14   8 -12      492.20     1680.53   1220.51 o
  16   8 -12     2098.43     2030.15   1441.85 o
   1   9 -12    11829.48    11870.80    725.44 o
   3   9 -12    22868.69    22113.35    613.22 o
   5   9 -12    14231.13    13732.01    392.41 o
   7   9 -12    11654.27    11197.33    498.24 o
   9   9 -12    10321.02    10505.91    776.38 o
  11   9 -12    14002.23    12848.33    961.75 o
  13   9 -12     2107.48     2723.57    757.27 o
  15   9 -12     7067.23     7272.11   1512.49 o
   0  10 -12     9138.06    10247.22    798.44 o
   2  10 -12    42031.66    43636.93   1231.97 o
   4  10 -12    10818.69     9486.81    441.84 o
   6  10 -12    35909.13    34856.55    655.94 o
   8  10 -12     4286.14     3982.37    350.59 o
  10  10 -12    17165.72    18324.29    567.22 o
  12  10 -12     4795.74     4520.69    576.55 o
  14  10 -12    11198.08    11106.55   1625.24 o
  16  10 -12     2560.17       54.57   1438.41 o
   1  11 -12     6779.92     7195.74    514.88 o
   3  11 -12    12527.04    12788.41    653.84 o
   5  11 -12     2258.82     2126.00    317.38 o
   7  11 -12     3407.04     3810.15    281.89 o
   9  11 -12     9881.72     8929.17    805.33 o
  11  11 -12     1569.60     2360.04    740.34 o
  13  11 -12     1230.24     2181.28    910.98 o
  15  11 -12     3316.05     6441.87   1639.33 o
   0  12 -12    21206.01    22126.73   1247.25 o
   2  12 -12     9769.21     9186.32    589.50 o
   4  12 -12    14917.03    14600.41    648.48 o
   6  12 -12     2661.90     2840.26    414.40 o
   8  12 -12    19684.68    19622.27    765.29 o
  10  12 -12     8223.78     7818.17    567.85 o
  12  12 -12     3613.72     4459.84    907.10 o
  14  12 -12     2708.80     2624.95   1391.25 o
   1  13 -12     9646.23     9644.45    643.09 o
   3  13 -12    20021.26    19672.17    863.59 o
   5  13 -12    13780.00    13094.90    578.89 o
   7  13 -12     7059.92     7791.38    804.18 o
   9  13 -12    14315.09    15159.46    740.83 o
  11  13 -12     9328.18     9709.20    786.37 o
  13  13 -12     6944.47     4232.85   1434.98 o
  15  13 -12     2144.01     1914.87   1701.31 o
   0  14 -12      456.47     -643.59    643.59 o
   2  14 -12    24089.51    23702.16   2055.08 o
   4  14 -12     7365.74     8016.35    519.34 o
   6  14 -12     7652.45     7547.45    629.27 o
   8  14 -12      928.42     1456.68    471.57 o
  10  14 -12     8571.73     9394.63    590.46 o
  12  14 -12     2496.50     2667.45    707.70 o
  14  14 -12     3473.58    10730.37   1842.42 o
   1  15 -12     2936.44     2764.37    769.89 o
   3  15 -12      226.36       63.61    417.61 o
   5  15 -12     1845.29      899.96   1018.06 o
   7  15 -12     2527.39     3145.03    491.39 o
   9  15 -12     1652.84     1318.02    533.48 o
  11  15 -12      111.62      426.81    624.49 o
  13  15 -12      226.29     1885.60   1502.74 o
   0  16 -12    10807.62    11677.87   1138.30 o
   2  16 -12     1326.17     1117.32    756.79 o
   4  16 -12     3302.97     3231.55    762.09 o
   6  16 -12      916.63      740.68    451.88 o
   8  16 -12     2491.22     2333.16    469.45 o
  10  16 -12     1609.55     2784.72   1140.68 o
  12  16 -12     1739.86      199.38   1791.29 o
  14  16 -12     2044.66     5099.58   2971.50 o
   1  17 -12      842.93      960.73    556.96 o
   3  17 -12     2141.49     2139.82    457.07 o
   5  17 -12      734.01      835.00    509.33 o
   7  17 -12     4408.12     2718.74    682.55 o
   9  17 -12       82.27      525.53    586.50 o
  11  17 -12     1173.37     2216.73    771.01 o
  13  17 -12      406.70    -2411.75   2411.75 o
   0  18 -12     8007.79     7360.64   1090.06 o
   2  18 -12     1385.43     1771.62    483.76 o
   4  18 -12      992.59     1145.90    510.23 o
   6  18 -12      512.20      802.09    506.69 o
   8  18 -12      899.95     2241.29    626.13 o
  10  18 -12      209.79     1115.29    728.30 o
  12  18 -12      421.94     1581.39   1123.51 o
   1  19 -12     1503.61     -298.37    631.54 o
   3  19 -12      303.97      428.84    482.73 o
   5  19 -12      846.68     1360.11    536.15 o
   7  19 -12     1305.02      392.11    704.79 o
   9  19 -12     1236.56     1265.87    771.59 o
  11  19 -12      924.60     1311.81   4173.67 o
   0  20 -12    13277.77    14926.54   1489.37 o
   2  20 -12     1061.31      600.45   1202.40 o
   4  20 -12    20373.07    19471.46    879.81 o
   6  20 -12      255.29     -794.92    794.92 o
   8  20 -12     5358.29     4184.72    744.19 o
  10  20 -12     4029.61     3922.82   1070.02 o
   1  21 -12     2190.70     1723.16   1575.91 o
   3  21 -12     4976.35     5373.15    728.62 o
   5  21 -12     2337.04     2978.51    587.80 o
   7  21 -12     3228.34     4418.16   2813.04 o
   9  21 -12     1809.49      917.16   1798.15 o
  11  21 -12     1791.88     6583.42   1756.43 o
   0  22 -12     8221.05     5817.43   1384.57 o
   2  22 -12      887.81     1027.34    554.80 o
   4  22 -12     7004.44     5962.81    769.39 o
   6  22 -12     2014.84     1454.87    849.19 o
   8  22 -12     1483.58     1889.41   1152.75 o
  10  22 -12     2335.22     4219.04   1220.50 o
   1  23 -12     2749.40     3127.94    716.67 o
   3  23 -12     6787.30     8101.11   1836.46 o
   5  23 -12     5156.17     4347.66   1360.27 o
   7  23 -12     1255.32     -226.20   2640.13 o
   9  23 -12     4764.30     1986.07   1299.58 o
   0  24 -12     4950.65     5189.38   1438.59 o
   2  24 -12     5369.99     6324.33    758.30 o
   4  24 -12     3026.32     3666.60   1052.89 o
   6  24 -12     2795.85     2024.33   1092.15 o
   1  25 -12     4874.34     2097.54   1037.35 o
   3  25 -12     2889.38     1085.32    940.66 o
   5  25 -12     2623.28     2137.65   1533.09 o
   0  26 -12     2129.37     2548.34   1149.44 o
   2  26 -12     3744.26     2379.40   1974.05 o
   4  26 -12     2455.10       56.57   3076.21 o
   1   1 -11    16048.12    15932.00    307.21 o
   3   1 -11    28886.98    28853.71    943.89 o
   5   1 -11    11656.80    10779.84    306.91 o
   7   1 -11     5127.70     4974.48    270.82 o
   9   1 -11    17293.66    16971.95    392.54 o
  11   1 -11     3078.42     3311.84    343.77 o
  13   1 -11     3284.44     3016.32    456.53 o
  15   1 -11      949.45     1297.41    559.24 o
  17   1 -11     1424.49     1781.49   1092.35 o
   0   2 -11    12744.89    13055.92    316.53 o
   2   2 -11    20850.41    21115.86    697.85 o
   4   2 -11    18900.59    18542.81    326.46 o
   6   2 -11      457.80      259.14    145.90 o
   8   2 -11    15334.15    15274.68    357.87 o
  10   2 -11     2720.59     2989.97    547.08 o
  12   2 -11     2296.33     1920.52    589.31 o
  14   2 -11     1620.80      656.14    836.47 o
  16   2 -11     4575.69     2818.31   1066.12 o
   1   3 -11     9567.29     9103.45    267.29 o
   3   3 -11    33141.16    31562.38    591.33 o
   5   3 -11    13566.86    13019.09    585.17 o
   7   3 -11     9265.17     9518.22    308.01 o
   9   3 -11    17275.06    16719.99    457.77 o
  11   3 -11     5387.07     5080.69    400.83 o
  13   3 -11      740.69      104.46    420.00 o
  15   3 -11     3411.07     3087.49   1180.86 o
  17   3 -11      137.10     1579.89   1484.85 o
   0   4 -11    79422.49    79208.70   3072.41 o
   2   4 -11    15680.54    14386.05    404.14 o
   4   4 -11    27695.03    27486.00    524.04 o
   6   4 -11    10346.52    11135.37    302.38 o
   8   4 -11    10602.66    10847.65    566.21 o
  10   4 -11     7556.54     7890.78    522.63 o
  12   4 -11      968.37     2194.77    496.39 o
  14   4 -11     3242.07     2487.89    612.85 o
  16   4 -11     1267.19      196.58   1375.17 o
   1   5 -11    69479.66    70023.27   1563.55 o
   3   5 -11    17375.18    16332.80    538.90 o
   5   5 -11    76981.20    73847.71   2035.36 o
   7   5 -11    22986.38    22363.88    535.99 o
   9   5 -11    17769.42    17539.69    964.57 o
  11   5 -11     6139.71     7063.08   1085.09 o
  13   5 -11    11062.43    10743.65    712.40 o
  15   5 -11     1373.53      926.51    687.48 o
  17   5 -11     2138.37     2667.60   1461.00 o
   0   6 -11   143897.56   144332.02   4119.92 o
   2   6 -11    28020.90    26656.12    665.63 o
   4   6 -11   128030.25   125217.70   2608.96 o
   6   6 -11    24166.94    23994.03   1104.34 o
   8   6 -11    37372.00    37390.98    800.31 o
  10   6 -11    12775.72    14039.73    741.43 o
  12   6 -11    18202.49    18886.81    802.80 o
  14   6 -11     5730.86     5364.53    699.62 o
  16   6 -11     9113.50     6696.63   1616.02 o
   1   7 -11    32285.42    29931.38    749.60 o
   3   7 -11    20034.19    18561.96    486.66 o
   5   7 -11    32964.65    32871.94   1336.42 o
   7   7 -11    15412.41    15543.67    387.48 o
   9   7 -11     2036.84     2748.53    318.71 o
  11   7 -11    15988.41    18559.25    652.31 o
  13   7 -11     2487.27     1960.35    567.51 o
  15   7 -11     2322.65     1139.74   1206.78 o
  17   7 -11      508.29     2529.55   1630.12 o
   0   8 -11    20547.06    17995.07    928.35 o
   2   8 -11    17256.46    15291.80    515.85 o
   4   8 -11    14065.90    13868.35    390.23 o
   6   8 -11     8425.96     7603.25    304.86 o
   8   8 -11    25105.91    23678.65   1004.16 o
  10   8 -11      947.14      788.39    333.64 o
  12   8 -11     8327.80     8523.69    546.36 o
  14   8 -11     4103.80     4059.01    815.93 o
  16   8 -11     3038.54     1036.21   1419.98 o
   1   9 -11    14779.09    13442.98    594.10 o
   3   9 -11     8746.42     8758.11    501.63 o
   5   9 -11     7533.10     7471.57    288.69 o
   7   9 -11    12980.24    13716.78    386.39 o
   9   9 -11     3216.44     2754.07    343.67 o
  11   9 -11     2073.02     1300.86    485.08 o
  13   9 -11     3933.60      905.76   1009.29 o
  15   9 -11     1022.71     -711.35   1188.53 o
   0  10 -11     8260.82     7482.78    700.69 o
   2  10 -11     7023.82     6860.43    488.40 o
   4  10 -11    14387.05    14794.79    553.45 o
   6  10 -11     3554.96     3644.31    287.25 o
   8  10 -11    11848.79    11657.97    475.35 o
  10  10 -11     1257.24     1132.95    317.92 o
  12  10 -11    11350.44    11007.91    706.91 o
  14  10 -11       85.83     2049.21    868.48 o
  16  10 -11     2518.08     2797.14   1597.23 o
   1  11 -11      712.80      669.34    331.89 o
   3  11 -11     5562.09     6016.90    473.89 o
   5  11 -11      346.69     -102.71    617.11 o
   7  11 -11     3353.89     2857.12    691.05 o
   9  11 -11      905.38     1134.02    508.69 o
  11  11 -11     2908.46     3426.84    536.22 o
  13  11 -11      666.38     -657.41    768.78 o
  15  11 -11      272.26    -1480.15   1480.15 o
   0  12 -11    17576.34    16107.30   1056.63 o
   2  12 -11    12553.35    11724.46    792.65 o
   4  12 -11    35421.06    35110.77   1471.78 o
   6  12 -11     1417.64     1863.82    422.53 o
   8  12 -11    11514.26    11176.75    606.45 o
  10  12 -11     6175.32     5476.40    478.04 o
  12  12 -11     2678.03     2470.81    713.81 o
  14  12 -11     2175.03     4109.80   1464.25 o
  16  12 -11      654.87     -397.50   1832.84 o
   1  13 -11     3041.88     2536.42    431.80 o
   3  13 -11    15147.15    15901.43   1342.02 o
   5  13 -11     4222.02     3918.41    811.34 o
   7  13 -11     1788.69     1529.56    361.74 o
   9  13 -11     2421.47      967.25    431.45 o
  11  13 -11      898.12     1618.55    478.01 o
  13  13 -11     2691.92     2186.26   1181.48 o
  15  13 -11      272.54     3429.71   1699.86 o
   0  14 -11    12581.63    12692.94   1031.15 o
   2  14 -11    16563.99    16835.47   1986.33 o
   4  14 -11     3064.79     3112.58    583.82 o
   6  14 -11    19158.35    19627.88    718.43 o
   8  14 -11     1885.96     1579.45    474.07 o
  10  14 -11     6115.38     5228.39    518.53 o
  12  14 -11      430.32      533.88    758.11 o
  14  14 -11     4814.72     5865.67   1652.16 o
   1  15 -11    11712.49    10801.43    710.71 o
   3  15 -11    24728.96    25401.21    818.76 o
   5  15 -11     9402.42    10077.30    563.41 o
   7  15 -11    10041.56    11447.28    643.16 o
   9  15 -11     6526.13     5751.58    537.24 o
  11  15 -11     9505.21     8939.92    647.53 o
  13  15 -11     2377.80      402.56   1396.13 o
   0  16 -11    53181.61    51507.32   2261.06 o
   2  16 -11     5632.47     5080.66    595.61 o
   4  16 -11    11865.27    12113.20    619.40 o
   6  16 -11     3802.38     3416.16    477.63 o
   8  16 -11    13759.69    13001.12    643.65 o
  10  16 -11     1738.31      933.36    606.62 o
  12  16 -11     5563.26     3215.04    848.34 o
  14  16 -11      336.45    -1004.41   2955.06 o
   1  17 -11     7779.75     7520.83    716.51 o
   3  17 -11     5246.21     5344.94    505.21 o
   5  17 -11     7312.86     8351.14    685.74 o
   7  17 -11     4983.23     6181.87    888.36 o
   9  17 -11     2906.27     3875.70    762.92 o
  11  17 -11     4457.30     3549.46    751.70 o
   0  18 -11    16664.10    13658.51   1280.32 o
   2  18 -11     3974.75     3558.78    503.93 o
   4  18 -11     8162.10     9019.08    616.21 o
   6  18 -11     3600.72     4935.40    631.56 o
   8  18 -11     8417.36     7737.45    714.74 o
  10  18 -11     1870.56     3810.77    915.33 o
  12  18 -11     3676.22      440.87   1688.30 o
   1  19 -11     2037.18     2261.70    681.59 o
   3  19 -11     7148.34     7905.71    618.92 o
   5  19 -11     1476.44     2112.98    533.54 o
   7  19 -11    11342.20    11718.81    740.91 o
   9  19 -11     2949.35     3415.89    903.76 o
  11  19 -11     5305.84     5134.81   1687.94 o
   0  20 -11     6238.40     5800.27   1176.24 o
   2  20 -11     4735.27     6426.40   1208.04 o
   4  20 -11     9892.92    10230.47    909.08 o
   6  20 -11     2809.70     1252.67    620.20 o
   8  20 -11     2471.06     1058.72    829.61 o
  10  20 -11      806.27     2234.18    827.33 o
  12  20 -11     1680.55     -944.61   2454.03 o
   1  21 -11     2205.19     1511.05   1060.06 o
   3  21 -11     1460.68     1325.81    621.34 o
   5  21 -11     1652.41      154.95    598.81 o
   7  21 -11     1832.46      -83.48   1320.07 o
   9  21 -11     2700.60     3887.94   1050.08 o
  11  21 -11      675.61     -352.33   1853.80 o
   0  22 -11     4767.75     4084.81   1793.18 o
   2  22 -11      414.26      732.46    524.81 o
   4  22 -11     2562.27     2429.95    875.60 o
   6  22 -11     2410.16     3532.79    967.31 o
   8  22 -11      671.58     1143.67    790.74 o
  10  22 -11      334.56     1336.33   2518.17 o
   1  23 -11      406.60      952.48    575.38 o
   3  23 -11     2931.51     2291.45    750.00 o
   5  23 -11      467.23     1783.95   1927.34 o
   7  23 -11      426.85      883.54   1479.43 o
   9  23 -11      190.83     -621.13   1580.89 o
   0  24 -11      713.17     2890.38   1257.55 o
   2  24 -11     1982.10     3077.16    797.23 o
   4  24 -11      101.77     -571.24    798.86 o
   6  24 -11      779.72      744.36   1092.77 o
   8  24 -11      937.01    -1369.03   1369.03 o
   1  25 -11     1149.41     -928.17   1759.30 o
   3  25 -11      963.21     -417.09   1908.46 o
   5  25 -11     1343.02     -129.45    948.81 o
   0  26 -11     1667.04     3041.51   1800.32 o
   2  26 -11     3608.36     5125.10   3075.58 o
   4  26 -11     1152.28     2086.48   3330.70 o
   0   0 -10    59403.68    54867.29   1715.76 o
   2   0 -10    38593.75    38606.34    916.83 o
   4   0 -10    65799.72    62063.18   1246.95 o
   6   0 -10    44708.73    42790.41   1559.06 o
   8   0 -10    32401.83    31460.00    814.68 o
  10   0 -10     1209.84      852.60    273.90 o
  12   0 -10    55304.33    54559.52   2153.83 o
  14   0 -10     4429.09     4622.77   1279.23 o
  16   0 -10    10368.18    10507.67   1165.67 o
   1   1 -10    31456.80    32348.37    491.35 o
   3   1 -10    25905.54    26332.54    512.13 o
   5   1 -10    19870.40    20213.69    351.07 o
   7   1 -10    13239.09    13629.76    314.08 o
   9   1 -10     5371.98     5931.53    341.87 o
  11   1 -10     9256.69     9424.19    387.60 o
  13   1 -10     4721.89     5634.85    521.45 o
  15   1 -10     7484.62     6280.17    641.00 o
  17   1 -10     4305.95     2369.37   1106.32 o
   0   2 -10   100066.02   108472.55   1724.79 o
   2   2 -10     4603.07     3772.04    208.66 o
   4   2 -10     5917.13     6100.06    390.68 o
   6   2 -10    20592.41    20646.87    379.71 o
   8   2 -10     8099.96     8896.55    298.31 o
  10   2 -10     5476.42     5155.05    422.24 o
  12   2 -10     4121.87     3348.90    604.43 o
  14   2 -10     6224.22     6727.59    586.29 o
  16   2 -10     3663.92     4434.26   1236.79 o
  18   2 -10     1180.79      667.98   1837.18 o
   1   3 -10    30764.69    30484.72    455.17 o
   3   3 -10    32072.29    32137.24    496.63 o
   5   3 -10     2242.88     2422.31    224.86 o
   7   3 -10    27324.29    26592.22    471.68 o
   9   3 -10     1202.84     1547.57    236.78 o
  11   3 -10     5119.55     5292.88    338.65 o
  13   3 -10     5184.69     4688.48    910.73 o
  15   3 -10     2460.49     3292.41    928.60 o
  17   3 -10     1606.67      545.48   1363.07 o
   0   4 -10    34790.41    36030.14    824.77 o
   2   4 -10    28907.45    28165.94    719.15 o
   4   4 -10    59133.89    57595.34   1502.69 o
   6   4 -10     6318.43     5614.45    257.59 o
   8   4 -10     2828.61     3407.39    272.10 o
  10   4 -10     5556.31     4757.51    299.00 o
  12   4 -10    10082.05    11293.98    831.97 o
  14   4 -10     1279.26     -112.50    547.63 o
  16   4 -10     1222.15      824.80    759.14 o
   1   5 -10     1217.26     1504.29    199.67 o
   3   5 -10    33723.82    35372.52    720.36 o
   5   5 -10     6832.69     6920.74    237.91 o
   7   5 -10     1342.28     1331.47    226.91 o
   9   5 -10     2880.29     3035.18    265.18 o
  11   5 -10     3937.72     4675.15    522.79 o
  13   5 -10      275.51     -350.60    827.24 o
  15   5 -10      470.16     -655.81    655.81 o
  17   5 -10       48.13     1551.88   1463.71 o
   0   6 -10     5448.46     6030.28    507.18 o
   2   6 -10     7274.23     7655.90    401.36 o
   4   6 -10     5769.08     6163.18    267.73 o
   6   6 -10     4940.15     5078.52    225.06 o
   8   6 -10     1824.39     1753.99    233.01 o
  10   6 -10      135.34      -20.35    393.80 o
  12   6 -10     2363.12     2169.42    957.26 o
  14   6 -10      295.59     -393.73    977.67 o
  16   6 -10     1204.40     -241.75   1426.31 o
   1   7 -10     4183.05     3687.47    204.25 o
   3   7 -10     1830.74     2175.72    223.30 o
   5   7 -10     7757.93     8489.86    278.24 o
   7   7 -10     9661.86     9588.79    438.48 o
   9   7 -10     5226.76     6277.84    333.71 o
  11   7 -10     1777.83     1581.79    459.72 o
  13   7 -10      653.83     -552.43    552.43 o
  15   7 -10      705.46      736.81    837.12 o
  17   7 -10      924.36     2247.87   1607.53 o
   0   8 -10    25144.11    26322.72   1156.91 o
   2   8 -10    58577.54    58151.86   1569.68 o
   4   8 -10    39177.91    37792.61    985.12 o
   6   8 -10    36948.27    39227.77    710.37 o
   8   8 -10     6898.76     6770.69    320.37 o
  10   8 -10     3956.26     4075.66    430.79 o
  12   8 -10    10507.88    11541.64    751.95 o
  14   8 -10     1402.20     -734.68    734.68 o
  16   8 -10     2009.49     1663.72   1468.95 o
   1   9 -10    25928.30    24105.91    798.10 o
   3   9 -10      370.58      675.78    456.21 o
   5   9 -10    23979.72    24420.04    606.43 o
   7   9 -10    16748.41    18253.31    393.39 o
   9   9 -10     5820.52     5571.73    397.91 o
  11   9 -10     6794.91     7226.94    405.76 o
  13   9 -10     4279.76     3793.92    773.83 o
  15   9 -10     4031.07     2381.28   2215.98 o
  17   9 -10      759.82    -1673.66   1673.66 o
   0  10 -10    29195.95    30011.35   1337.41 o
   2  10 -10    25199.86    23828.50   1199.19 o
   4  10 -10    15064.77    14000.50    575.35 o
   6  10 -10     8005.01     7985.61    305.96 o
   8  10 -10     7029.57     7827.04    351.38 o
  10  10 -10    18459.13    18289.93    743.00 o
  12  10 -10     6254.43     5861.78    530.58 o
  14  10 -10     1054.38      -14.24    791.82 o
  16  10 -10     3584.56      195.32   1538.15 o
   1  11 -10     8057.80     6864.08    512.51 o
   3  11 -10    10765.81    10670.22    576.36 o
   5  11 -10    11436.06    12010.48   1362.07 o
   7  11 -10     9636.53    10563.21    347.86 o
   9  11 -10    14382.36    15383.93    490.05 o
  11  11 -10     4708.04     5231.15    472.25 o
  13  11 -10     6760.87     7440.98   2532.35 o
  15  11 -10     3002.50     3832.82   1538.51 o
   0  12 -10    32268.26    32627.81   1508.88 o
   2  12 -10     2534.23     2061.37    374.54 o
   4  12 -10    60911.98    59432.51   1273.07 o
   6  12 -10     4398.33     4034.67    371.48 o
   8  12 -10    12794.50    13222.41    778.90 o
  10  12 -10     3583.61     3332.92    432.52 o
  12  12 -10    10457.09    10325.23    748.57 o
  14  12 -10     2914.26     5460.59   1290.61 o
  16  12 -10     1639.82     -604.38   1647.46 o
   1  13 -10     5166.32     4616.74    470.23 o
   3  13 -10     7793.93     6936.52    562.68 o
   5  13 -10     6502.61     6561.24    443.77 o
   7  13 -10      860.64      836.41    484.87 o
   9  13 -10    14327.27    13921.32    593.87 o
  11  13 -10      752.94      715.80    461.29 o
  13  13 -10     3102.03     3984.67    905.67 o
  15  13 -10     2025.57    -1536.16   1536.16 o
   0  14 -10    24474.74    25894.32   1417.63 o
   2  14 -10    26462.71    28113.03   3191.12 o
   4  14 -10    15665.86    15428.38    743.04 o
   6  14 -10    17400.20    18509.78    685.25 o
   8  14 -10    11599.62    11008.72    555.89 o
  10  14 -10     9583.39     9746.53    590.54 o
  12  14 -10     1024.27       -5.67    952.99 o
  14  14 -10     3414.57     5266.89   1612.41 o
   1  15 -10     6158.01     6988.34    625.53 o
   3  15 -10     1418.91     1281.98    405.95 o
   5  15 -10     5902.51     5576.93    738.97 o
   7  15 -10      291.39     -120.19    370.46 o
   9  15 -10     7329.37     7528.21    570.77 o
  11  15 -10     1770.09     1224.28    517.70 o
  13  15 -10     2337.19      875.18    968.34 o
  15  15 -10      395.50     -853.72   2626.04 o
   0  16 -10    29365.70    28862.57   1604.64 o
   2  16 -10    16497.47    17404.16    894.56 o
   4  16 -10     3806.00     3116.16    432.52 o
   6  16 -10    17036.59    18510.78   1354.67 o
   8  16 -10     5265.00     4079.13    480.35 o
  10  16 -10     4814.24     5985.18    589.78 o
  12  16 -10      452.28      300.47    729.93 o
  14  16 -10     3570.52     7286.74   2748.00 o
   1  17 -10     1877.29     1763.55    553.76 o
   3  17 -10     1367.48      956.25    478.31 o
   5  17 -10      951.10     1224.37    514.49 o
   7  17 -10     1342.81     1160.35    646.17 o
   9  17 -10     1118.25     1325.33    507.07 o
  11  17 -10      845.70     1132.77    588.75 o
  13  17 -10      474.40     2293.76   2171.98 o
   0  18 -10     1401.75     1509.24    827.16 o
   2  18 -10      299.28      654.30    444.13 o
   4  18 -10     4303.05     4315.65    522.81 o
   6  18 -10     1043.41      814.11    955.56 o
   8  18 -10     2116.09     1364.92    503.14 o
  10  18 -10      131.74     -634.82    688.75 o
  12  18 -10      830.97     2523.65   1236.59 o
   1  19 -10      613.37     -531.36   1236.14 o
   3  19 -10     2752.79     2851.67    514.29 o
   5  19 -10     3500.05     3682.10    491.21 o
   7  19 -10     1143.54      -16.71    512.12 o
   9  19 -10     2644.67     2363.87   1158.90 o
  11  19 -10      804.86     3062.01   1114.41 o
   0  20 -10    13604.15    11634.86   1357.65 o
   2  20 -10      169.81      -55.47    890.76 o
   4  20 -10    15384.40    14607.51   1022.63 o
   6  20 -10      461.08      855.75    788.86 o
   8  20 -10     7036.54     4755.02   1275.26 o
  10  20 -10     1127.82     -478.55    940.17 o
  12  20 -10     4669.62     3489.52   2418.43 o
   1  21 -10     9411.20     9732.61    654.18 o
   3  21 -10      597.06     -320.70    567.27 o
   5  21 -10     7082.45     5988.26    890.48 o
   7  21 -10     1987.24     2425.65    935.69 o
   9  21 -10     4899.66     4433.61   1065.65 o
  11  21 -10      568.94    -1600.67   1600.67 o
   0  22 -10    18982.80    16857.85   1570.31 o
   2  22 -10    15382.45    17617.55   1180.57 o
   4  22 -10     7458.57     6763.65   1365.59 o
   6  22 -10     9742.69     7461.98   1363.07 o
   8  22 -10     5465.49     2489.44   2014.25 o
  10  22 -10     6953.41    11153.17   2473.54 o
   1  23 -10     4338.24     5606.54    759.03 o
   3  23 -10     3120.19     3288.67    665.36 o
   5  23 -10     5535.35     6347.48   1411.40 o
   7  23 -10      628.29      381.88   1447.63 o
   9  23 -10     3420.93     1767.01   1126.10 o
   2  24 -10     1618.36     1606.69   2425.93 o
   4  24 -10     5389.73     5879.53   1083.39 o
   6  24 -10      737.86     1680.68   1240.84 o
   8  24 -10     3150.01     3768.67   1833.38 o
   1  25 -10     2233.19     1454.61    845.63 o
   3  25 -10     1455.80     1504.91    814.97 o
   5  25 -10     1888.25     1712.86   1178.62 o
   7  25 -10     1249.02      270.87   2161.47 o
   0  26 -10     3227.95     1364.66   1115.36 o
   2  26 -10     1247.62      576.22    919.59 o
   4  26 -10     1530.22      275.86   2038.19 o
   1  27 -10      683.30     4611.06   1482.22 o
   1   1  -9    22735.73    21925.39    359.09 o
   3   1  -9    11661.85    10928.40    216.74 o
   5   1  -9    24363.49    23652.50    633.11 o
   7   1  -9     7894.34     7781.59    209.76 o
   9   1  -9    14638.02    16692.39    423.08 o
  11   1  -9      885.00      587.32    346.15 o
  13   1  -9     9597.99     9303.86    555.71 o
  15   1  -9     1227.16     1689.31    562.42 o
  17   1  -9      846.37     -152.66   1065.52 o
   0   2  -9    14723.56    15110.62    335.21 o
   2   2  -9     5572.91     6083.98    211.10 o
   4   2  -9   195761.11   198418.14   3104.11 o
   6   2  -9    17724.66    19363.30    564.82 o
   8   2  -9    13015.91    13505.79    347.78 o
  10   2  -9     4301.34     4411.70    343.90 o
  12   2  -9     4997.64     3423.90    507.54 o
  14   2  -9     2244.05     1308.87    622.56 o
  16   2  -9      170.53     -408.96    870.76 o
  18   2  -9     2351.09     2428.01   1772.31 o
   1   3  -9     2935.42     5252.31    195.48 o
   3   3  -9    28612.78    30767.91    472.58 o
   5   3  -9    27877.96    28448.56    437.43 o
   7   3  -9     3151.04     3391.27    151.81 o
   9   3  -9    25138.07    26229.48    699.72 o
  11   3  -9     2241.08     2091.81    316.43 o
  13   3  -9     8919.03     9013.26    673.34 o
  15   3  -9      106.08     -409.01    848.49 o
  17   3  -9     3209.25     3389.77   1152.75 o
   0   4  -9   134747.33   138470.03   2646.01 o
   2   4  -9    51273.45    50513.57    915.18 o
   4   4  -9     5597.78     4868.84    237.54 o
   6   4  -9    29334.96    27110.14    442.60 o
   8   4  -9    10208.72     9311.37    358.14 o
  10   4  -9    31076.67    29903.37    728.70 o
  12   4  -9     1965.98     1731.24    360.34 o
  14   4  -9    19638.65    21251.90    827.94 o
  16   4  -9     1439.80     -931.60    931.60 o
   1   5  -9    32764.12    29409.50    621.01 o
   3   5  -9    23588.09    22796.72    520.14 o
   5   5  -9    30079.98    29176.21    654.47 o
   7   5  -9    15036.87    14378.30    433.56 o
   9   5  -9    17079.87    18425.90    684.24 o
  11   5  -9     7597.54     7269.46    384.36 o
  13   5  -9     6389.66     7168.30    556.54 o
  15   5  -9     3354.76     2433.79    703.86 o
  17   5  -9     2305.40     3524.03   1573.20 o
   0   6  -9    55170.29    52986.39   1752.62 o
   2   6  -9    41815.54    37826.15    651.02 o
   4   6  -9    31637.90    30685.28    716.39 o
   6   6  -9    62654.23    61832.00    824.02 o
   8   6  -9     7235.52     6657.06    332.02 o
  10   6  -9    28806.41    28595.66    665.26 o
  12   6  -9     8092.56     9181.23    581.04 o
  14   6  -9    16140.37    17055.71    897.43 o
  16   6  -9     3194.22     3835.63   2039.00 o
   1   7  -9    21993.00    20876.49    458.97 o
   3   7  -9    33376.69    31017.40    660.10 o
   5   7  -9    25816.01    24550.05    415.75 o
   7   7  -9     4529.08     4257.82    192.84 o
   9   7  -9    18685.10    19075.73    508.64 o
  11   7  -9     4860.30     5452.79    382.67 o
  13   7  -9     6423.12     7818.44    581.34 o
  15   7  -9     1751.55     2416.68    898.81 o
  17   7  -9     5324.52     6571.42   1665.35 o
   0   8  -9    59298.11    63062.50   2094.47 o
   2   8  -9      479.60      507.23    110.10 o
   4   8  -9    60439.68    61462.38   1552.89 o
   6   8  -9     4188.08     4084.55    192.18 o
   8   8  -9    18517.88    19802.78    493.24 o
  10   8  -9      326.75       -5.97    303.66 o
  12   8  -9     6848.04     6772.89    536.26 o
  14   8  -9     2977.95     1358.48   1693.27 o
  16   8  -9     1490.00     -567.64    951.16 o
   1   9  -9    30615.07    31199.31   1224.94 o
   3   9  -9    40412.94    37789.01    641.02 o
   5   9  -9     6562.72     6878.48    263.90 o
   7   9  -9    32133.78    30988.93    839.67 o
   9   9  -9     2706.74     2862.61    256.92 o
  11   9  -9     8019.68     8649.09    418.91 o
  13   9  -9     3150.20     3302.69    683.18 o
  15   9  -9     4314.41     4188.18    978.82 o
  17   9  -9      855.30     1549.35   1689.02 o
   0  10  -9     2200.30     2976.92    493.81 o
   2  10  -9    45291.26    43495.48   1489.83 o
   4  10  -9     3999.95     3948.18    317.19 o
   6  10  -9    24233.38    26175.18    470.84 o
   8  10  -9     3447.28     3212.44    358.66 o
  10  10  -9    11438.28    10823.54    495.21 o
  12  10  -9     1504.74     1050.63    639.08 o
  14  10  -9     3587.62     2652.13   2726.50 o
  16  10  -9     2759.71     4555.00   1644.93 o
   1  11  -9     3607.35     3839.21    402.77 o
   3  11  -9      215.81      334.38    306.24 o
   5  11  -9     3825.23     4024.58    387.91 o
   7  11  -9     5804.00     6075.17    460.57 o
   9  11  -9     2476.53     2527.64    462.72 o
  11  11  -9       57.78     -333.33    333.33 o
  13  11  -9      173.21     -737.21    737.21 o
  15  11  -9      652.36      683.24   2823.98 o
   0  12  -9     8090.04     8749.91    789.58 o
   2  12  -9     1866.19     2832.13    403.98 o
   4  12  -9       45.70      158.67    258.16 o
   6  12  -9     2246.12     1869.74    208.78 o
   8  12  -9     1065.31      742.80    361.38 o
  10  12  -9     3128.29     3341.37    470.03 o
  12  12  -9     1512.81     1539.22   1082.39 o
  14  12  -9     2822.75     2066.74    919.41 o
  16  12  -9      798.77    -1707.45   1707.45 o
   1  13  -9     2323.32     2265.64    463.27 o
   3  13  -9     2290.59     2086.47    325.60 o
   5  13  -9     5789.46     6717.27   1076.28 o
   7  13  -9      384.91      105.56    328.56 o
   9  13  -9     9376.13     9535.15    670.55 o
  11  13  -9      119.92       83.78    423.68 o
  13  13  -9     3962.27     3128.53    904.84 o
  15  13  -9      299.06     1198.29   1593.44 o
   0  14  -9    42984.61    42919.84   1864.46 o
   2  14  -9    12961.60    14505.17   2000.97 o
   4  14  -9    19587.68    19473.48    732.65 o
   6  14  -9     3755.51     4014.98    423.58 o
   8  14  -9    21178.52    21892.80    713.59 o
  10  14  -9     2028.75     1622.00   1038.64 o
  12  14  -9     4636.58     4599.61    696.00 o
  14  14  -9      716.62     1183.10   1337.05 o
   1  15  -9     6844.80     8032.48    632.72 o
   3  15  -9     1601.15     1223.41    350.68 o
   5  15  -9     3943.56     3709.85    423.08 o
   7  15  -9     4343.28     4821.70    458.59 o
   9  15  -9     3020.85     3548.78    567.38 o
  11  15  -9      969.21      945.22    520.62 o
  13  15  -9     2005.59     5251.06   1061.19 o
  15  15  -9      865.80     1451.60   3059.31 o
   0  16  -9     2448.63     2936.81    736.64 o
   2  16  -9    73793.40    75405.26   2018.37 o
   4  16  -9     7314.07     7324.83    505.06 o
   6  16  -9    35790.43    38440.57   1054.53 o
   8  16  -9     3349.86     4224.69    824.10 o
  10  16  -9    21472.12    21368.21    814.64 o
  12  16  -9     4189.36     2828.68    755.84 o
  14  16  -9     3783.50    -1937.64   3133.76 o
   1  17  -9    12358.73    12175.66    791.24 o
   3  17  -9    14235.25    13113.02    627.80 o
   5  17  -9    11560.46    13286.34    657.51 o
   7  17  -9    16373.55    17499.87   1025.01 o
   9  17  -9      637.08     1320.12    684.54 o
  11  17  -9    17022.52    16773.75   1388.43 o
  13  17  -9     2819.15     1932.82   1229.72 o
   0  18  -9     1130.83     1818.57    838.73 o
   2  18  -9    12786.73    12647.94    671.30 o
   4  18  -9    10499.62    12305.19    658.76 o
   6  18  -9     7128.86     6489.61    822.12 o
   8  18  -9     1876.83     1373.75    771.89 o
  10  18  -9     1216.31     1662.93    669.73 o
  12  18  -9     5640.08     7024.88   1325.67 o
   1  19  -9     4457.16     4180.90    566.23 o
   3  19  -9    14337.34    14622.97    973.28 o
   5  19  -9     3342.06     3912.73    491.18 o
   7  19  -9     5696.45     6025.12    571.01 o
   9  19  -9     6091.62     4771.80    913.95 o
  11  19  -9     4344.27     5339.32    868.02 o
   2  20  -9    14183.60    14740.77    806.38 o
   4  20  -9     1198.23      867.21    446.38 o
   6  20  -9     6590.55     7234.00    714.07 o
   8  20  -9      139.48     1197.37    827.17 o
  10  20  -9     4153.41     3495.72    999.57 o
  12  20  -9      323.55     -560.84   2317.07 o
   1  21  -9     2340.20     2299.46    525.58 o
   3  21  -9     3977.58     5058.23   2176.68 o
   5  21  -9      405.11     -140.05    681.16 o
   7  21  -9     3455.12     3998.06   1166.49 o
   9  21  -9      707.81     -794.29    794.29 o
  11  21  -9     1027.65     1431.42   1081.01 o
   0  22  -9      139.10     -640.52   1126.55 o
   2  22  -9     5666.34     3618.55    888.18 o
   4  22  -9       72.81     -365.80    872.55 o
   6  22  -9     2866.70     2458.41    726.92 o
   8  22  -9      528.91      497.98   1691.28 o
  10  22  -9     1915.75      698.47   1201.28 o
   1  23  -9      733.86      566.48    960.72 o
   3  23  -9     3804.47     2761.17    769.88 o
   5  23  -9      252.73     1234.67    697.12 o
   7  23  -9     3381.81      875.21   1259.00 o
   9  23  -9       15.64     -448.75   1083.19 o
   2  24  -9     9115.61     7580.45    876.68 o
   4  24  -9       20.91      384.72   1516.22 o
   6  24  -9     5701.85     5390.88   1812.52 o
   8  24  -9     1337.90     -147.28   1107.45 o
   1  25  -9      867.29      258.87   1069.28 o
   3  25  -9     1500.95    -1509.42   1509.42 o
   5  25  -9      677.75    -1280.69   1296.55 o
   7  25  -9      100.87     -526.87   1063.87 o
   0  26  -9     2094.30     -432.19   1642.76 o
   2  26  -9     1307.19     2475.85   1200.12 o
   4  26  -9     3631.42      339.19   1079.26 o
   1  27  -9     1236.55     1304.77    938.38 o
   0   0  -8    33891.79    29616.92   1002.97 o
   2   0  -8   314843.16   314726.34   4697.37 o
   4   0  -8   151635.94   152318.94   6048.45 o
   6   0  -8    95704.82    93324.34   1598.07 o
   8   0  -8    28545.70    27883.55    605.83 o
  10   0  -8    57485.75    60181.73   1090.70 o
  12   0  -8    39412.97    37312.88   1323.00 o
  14   0  -8     8466.96     9465.17    877.23 o
  16   0  -8     8771.02     7873.24    992.77 o
  18   0  -8     9220.73     7943.52   3332.51 o
   1   1  -8    81762.33    82310.50   1034.33 o
   3   1  -8    25147.84    25407.73    386.72 o
   5   1  -8    10489.21    10636.35    353.72 o
   7   1  -8    52293.55    54348.79    633.57 o
   9   1  -8       90.19     -184.52    212.12 o
  11   1  -8     8045.40     8407.87    486.50 o
  13   1  -8     1219.95     2264.70    438.65 o
  15   1  -8     4876.06     5743.68    616.39 o
  17   1  -8     1055.66     1491.97    830.35 o
   0   2  -8    35170.68    32488.36    611.25 o
   2   2  -8    37286.74    36662.70    514.47 o
   4   2  -8    49877.14    46868.00    559.07 o
   6   2  -8    16177.26    15510.83    328.68 o
   8   2  -8    22824.05    22004.64    450.54 o
  10   2  -8     3743.24     3858.09    314.26 o
  12   2  -8    12623.72    12518.17    566.38 o
  14   2  -8     1612.14     1750.91    686.09 o
  16   2  -8     4753.57     3945.49    883.75 o
   1   3  -8    17835.28    16698.74    376.82 o
   3   3  -8     3848.00     3161.87    120.03 o
   5   3  -8    10871.78    10037.70    266.20 o
   7   3  -8     6717.29     6307.83    335.75 o
   9   3  -8     6526.56     6548.88    340.11 o
  11   3  -8     3225.61     3148.46    278.50 o
  13   3  -8     3164.30     2632.00    896.55 o
  15   3  -8      891.00      263.39    833.65 o
  17   3  -8     3459.62     2576.77   1074.84 o
   0   4  -8    12115.90    11918.57    392.71 o
   2   4  -8    15087.26    13843.55    350.44 o
   4   4  -8     2652.84     2647.69    202.40 o
   6   4  -8    15270.20    14286.01    253.95 o
   8   4  -8     4479.05     4497.71    339.60 o
  10   4  -8    11241.71    11544.67    321.40 o
  12   4  -8     4955.59     4867.66    491.21 o
  14   4  -8     4095.35     3992.34    486.79 o
  16   4  -8     1272.82      881.48   1921.65 o
  18   4  -8     1267.49    -2180.66   2180.66 o
   1   5  -8     7646.71     8543.75    284.95 o
   3   5  -8    15565.22    16927.02    417.70 o
   5   5  -8     2125.06     1804.62    156.84 o
   7   5  -8     2854.00     3036.12    310.41 o
   9   5  -8     4004.92     4398.74    241.70 o
  11   5  -8     3765.00     3973.79    301.22 o
  13   5  -8      284.41      528.29    541.07 o
  15   5  -8      981.95     1057.72    800.37 o
  17   5  -8      150.01    -1043.65   1043.65 o
   0   6  -8    11410.63    12684.27    666.18 o
   2   6  -8     3977.45     3778.78    190.80 o
   4   6  -8     7514.47     7512.66    195.18 o
   6   6  -8    10482.25    10328.55    495.57 o
   8   6  -8     4061.80     3519.14    251.65 o
  10   6  -8     1581.64     1258.49    258.81 o
  12   6  -8     5677.02     5106.35    508.36 o
  14   6  -8       13.76      -62.98    548.21 o
  16   6  -8      450.80      307.89    959.73 o
   1   7  -8    10099.75    10518.26    442.14 o
   3   7  -8    14302.47    14919.16    469.91 o
   5   7  -8     7106.42     7093.29    211.46 o
   7   7  -8    28988.73    29361.08    492.18 o
   9   7  -8     2662.48     1971.48    321.76 o
  11   7  -8     3769.51     4798.23    357.77 o
  13   7  -8      461.77      -16.67    539.29 o
  15   7  -8     2997.32     1998.84    863.92 o
  17   7  -8      115.90     2745.83   2301.35 o
   0   8  -8    25623.79    23617.18   1031.34 o
   2   8  -8    21430.84    20233.06    351.81 o
   4   8  -8    17162.01    16916.58    342.01 o
   6   8  -8    22189.23    21248.86    553.78 o
   8   8  -8     8586.06     7541.55    326.17 o
  10   8  -8     1640.21     1796.15    337.58 o
  12   8  -8    11913.69    12170.40    745.32 o
  14   8  -8       80.32     -256.12    566.31 o
  16   8  -8     2499.89     1645.47   1048.50 o
   1   9  -8    15698.25    15141.75    591.15 o
   3   9  -8    17211.73    16669.93    430.88 o
   5   9  -8     9290.12     9401.64    272.52 o
   7   9  -8    10359.42     9075.48    378.39 o
   9   9  -8     1342.85     1654.73    252.26 o
  11   9  -8     4925.72     4565.63    358.92 o
  13   9  -8     2711.43     2228.70   1174.47 o
  15   9  -8      938.09      529.57    885.08 o
  17   9  -8     1024.34     1545.38   1600.48 o
   0  10  -8    11461.38    11014.94    756.52 o
   2  10  -8    69611.49    66760.84   2596.98 o
   4  10  -8    17120.75    15621.74    739.43 o
   6  10  -8    30930.23    30577.66    571.45 o
   8  10  -8     4805.09     4476.36    489.77 o
  10  10  -8     8807.10     9125.87    626.28 o
  12  10  -8     5392.78     6180.12    657.61 o
  14  10  -8     2844.09     2468.38    680.62 o
  16  10  -8     1204.91      643.94   1056.50 o
   1  11  -8    18636.87    18931.84    831.59 o
   3  11  -8    36485.20    33911.31   2030.75 o
   5  11  -8    14730.34    14000.57    593.33 o
   7  11  -8    17899.70    17850.93    596.81 o
   9  11  -8     8018.22     8064.29    391.22 o
  11  11  -8    13963.02    14731.58    543.42 o
  13  11  -8     1655.56     1671.66    762.22 o
  15  11  -8     5063.94     3786.02   1035.10 o
   0  12  -8    35725.25    35328.65   1538.51 o
   2  12  -8    25907.11    27146.57    948.22 o
   4  12  -8    43772.82    42388.46    986.39 o
   6  12  -8    19576.14    17970.66    598.01 o
   8  12  -8    16929.63    17527.44    503.66 o
  10  12  -8     7357.62     8149.37    634.93 o
  12  12  -8     8468.87     8387.78    937.17 o
  14  12  -8     6421.30     4995.73   3370.63 o
  16  12  -8     3766.81     3514.09   2524.68 o
   1  13  -8    10326.14     9846.29    838.10 o
   3  13  -8     9107.02     8872.40    912.77 o
   5  13  -8    14464.23    13508.02    550.70 o
   7  13  -8     1678.31      870.89    276.20 o
   9  13  -8    17282.31    17906.45    752.64 o
  11  13  -8      894.85     1258.97    506.04 o
  13  13  -8     5982.24     5536.00    953.85 o
  15  13  -8      773.15      979.85   1130.82 o
   0  14  -8     8749.04    11413.71    941.90 o
   2  14  -8     1620.61     1521.45    857.25 o
   4  14  -8    19908.38    20477.60    720.57 o
   6  14  -8     5277.23     5257.45    426.66 o
   8  14  -8     9938.96    11725.07    553.60 o
  10  14  -8     2338.31     3227.02    812.93 o
  12  14  -8      933.87      322.09    637.53 o
  14  14  -8     1699.55      156.88   2910.88 o
   1  15  -8     6308.15     6697.47    588.40 o
   3  15  -8     2629.29     3054.95    538.23 o
   5  15  -8    10607.78    10295.46    539.01 o
   7  15  -8      649.81     1150.50    336.51 o
   9  15  -8     4808.41     4611.60    761.91 o
  11  15  -8     1099.00      954.45    498.82 o
  13  15  -8     2235.69     2771.28    974.26 o
  15  15  -8     1613.38     2615.92   3071.78 o
   0  16  -8      885.97     1250.32    640.70 o
   2  16  -8     8088.99     8184.45    688.15 o
   4  16  -8     2261.75     1049.22    494.99 o
   6  16  -8    10292.88     9604.55    503.04 o
   8  16  -8      327.53     -344.36    344.36 o
  10  16  -8     6965.89     6806.89    801.24 o
  12  16  -8      189.45      584.29    712.38 o
  14  16  -8     2158.42     3294.33   2551.78 o
   1  17  -8     1445.05     1436.74    511.89 o
   3  17  -8     1390.57     1444.96    418.54 o
   5  17  -8      691.07      613.17    470.75 o
   7  17  -8     1922.84     2160.01    384.94 o
   9  17  -8      424.07     -485.07    485.07 o
  11  17  -8     1008.55     1296.68    619.28 o
  13  17  -8      567.72    -1018.32   1018.32 o
   0  18  -8     2112.19     2713.67    812.35 o
   2  18  -8     8612.98     9149.92    559.60 o
   4  18  -8     3647.81     3297.55    969.71 o
   6  18  -8     3758.63     3988.96    489.66 o
   8  18  -8     1932.40     1495.12    495.67 o
  10  18  -8     2264.13     3038.02    602.11 o
  12  18  -8      736.53     1905.04   1016.30 o
   1  19  -8     4845.32     4605.40    499.29 o
   3  19  -8     2307.29     1270.70    404.36 o
   5  19  -8     4407.70     3914.21    489.09 o
   7  19  -8     1087.02     1535.34    547.98 o
   9  19  -8     3161.59     3070.96    676.61 o
  11  19  -8      618.92     1938.61    990.65 o
  13  19  -8      619.81     1832.84   3399.54 o
   0  20  -8     4889.60     4678.93   1136.58 o
   2  20  -8      907.06     1333.11    461.76 o
   4  20  -8     5559.87     6009.56    549.28 o
   6  20  -8      946.79     1560.47    501.32 o
   8  20  -8     2189.95     2429.95   1948.48 o
  10  20  -8     1636.33     2836.72   1287.79 o
  12  20  -8     1333.84     2659.89   1672.33 o
   1  21  -8    12955.57    12805.04    975.36 o
   3  21  -8     3738.17     5036.27    648.60 o
   5  21  -8     6811.83     5905.12    901.30 o
   7  21  -8     6991.98     7524.79   1216.35 o
   9  21  -8     3620.25     2434.88   1275.98 o
  11  21  -8     1042.38     1385.90   2308.04 o
   0  22  -8     4105.57     5345.02    844.22 o
   2  22  -8    10861.29    11729.22   1150.08 o
   4  22  -8      405.19     1754.60   2109.47 o
   6  22  -8    13072.77    17149.96   1168.87 o
   8  22  -8      596.32    -1186.36   1497.50 o
  10  22  -8     7820.42     7069.95   2703.94 o
   1  23  -8     6977.03     6910.85   1137.86 o
   3  23  -8     2914.96     3419.09    898.99 o
   5  23  -8     6232.51     5723.82   1640.71 o
   7  23  -8     2902.87      375.46   1610.78 o
   9  23  -8     5017.77     4326.82   3879.97 o
   0  24  -8     5304.56     1779.00   1215.45 o
   2  24  -8       91.40      226.55    609.80 o
   4  24  -8     4193.13     3771.84    689.27 o
   6  24  -8      179.49     2861.11   1554.05 o
   8  24  -8     3473.03     4963.51   1739.16 o
   1  25  -8     1738.76     -360.82   1347.53 o
   3  25  -8      353.72     -645.05    645.05 o
   5  25  -8     1539.62      -68.27   1284.88 o
   7  25  -8     1489.08       54.08   3438.39 o
   0  26  -8     2887.84     3177.30   1680.71 o
   2  26  -8      599.23      905.20   1114.63 o
   1  27  -8      431.94     1997.33   3503.97 o
   3  27  -8     1596.98     1640.83   1309.69 o
   1   1  -7    24753.72    26878.89    991.38 o
   3   1  -7     6154.58     6523.65    150.67 o
   5   1  -7    43556.58    45327.84    517.56 o
   7   1  -7     1977.74     2208.05    144.15 o
   9   1  -7    24571.70    25418.13    512.24 o
  11   1  -7      333.82      101.12    276.71 o
  13   1  -7     8736.20     9433.79    513.17 o
  15   1  -7     1591.56     1502.87    545.10 o
  17   1  -7     3585.42     3472.38    919.03 o
   0   2  -7   128388.76   130115.88   1999.30 o
   2   2  -7    79529.33    84195.44   1151.01 o
   4   2  -7      266.57      502.86    104.62 o
   6   2  -7    20399.21    22622.21    319.69 o
   8   2  -7    29646.42    28229.58    602.68 o
  10   2  -7    14713.03    15286.94    421.23 o
  12   2  -7      241.45      216.24    461.60 o
  14   2  -7      682.78      966.86    434.92 o
  16   2  -7     2169.23     2858.36    741.90 o
  18   2  -7      511.87     1444.54   2890.92 o
   1   3  -7     1881.21     3090.75    151.18 o
   3   3  -7    45647.88    47306.17   1076.30 o
   5   3  -7    11349.19    10767.38    178.89 o
   7   3  -7     3497.07     3926.29    196.38 o
   9   3  -7    31493.93    31605.72    602.92 o
  11   3  -7     4142.36     4870.88    508.33 o
  13   3  -7     3228.65     2140.93    398.25 o
  15   3  -7     3753.24     4686.62    948.89 o
  17   3  -7     3786.03     1816.47    901.89 o
   0   4  -7    45998.57    45134.11   1434.08 o
   2   4  -7    11080.95    11769.31    369.28 o
   4   4  -7    65435.61    64662.07   1305.48 o
   6   4  -7    29828.55    29646.19    381.65 o
   8   4  -7    16881.29    16888.00    389.29 o
  10   4  -7    12171.71    11809.77    390.61 o
  12   4  -7     5530.57     5560.05    578.92 o
  14   4  -7     9788.65    10503.58    683.25 o
  16   4  -7     2112.96      328.31    839.09 o
  18   4  -7     2246.03     3091.66   3022.64 o
   1   5  -7    30847.80    29318.74    563.46 o
   3   5  -7    37228.79    35781.30    820.03 o
   5   5  -7    25254.11    24688.14    584.97 o
   7   5  -7    14275.14    13622.02    364.40 o
   9   5  -7    16189.46    15945.58    424.14 o
  11   5  -7     8972.40     9442.65    822.19 o
  13   5  -7    10457.63    12080.39   1005.28 o
  15   5  -7     7868.94     8616.93   1273.44 o
  17   5  -7     3143.73     4965.58   1134.16 o
   0   6  -7    43318.00    41879.30   1421.97 o
   2   6  -7    50944.34    48350.85    649.96 o
   4   6  -7    55636.65    52124.18   1694.53 o
   6   6  -7     2251.43     1755.16    199.67 o
   8   6  -7    55971.20    55598.60    907.19 o
  10   6  -7     9944.56     9967.16    384.85 o
  12   6  -7    14178.95    15147.40   1087.71 o
  14   6  -7     1051.37      705.83    892.23 o
  16   6  -7    13024.22    13648.75   1205.06 o
   1   7  -7    11609.41    10313.27    346.47 o
   3   7  -7     9067.35     7657.96    309.66 o
   5   7  -7    22856.68    21573.09    473.89 o
   7   7  -7     2717.36     2619.08    200.60 o
   9   7  -7     4652.52     5094.44    350.45 o
  11   7  -7     9521.20    10443.56    551.82 o
  13   7  -7     3426.65     2285.90    560.77 o
  15   7  -7     3457.78     4790.92    738.26 o
  17   7  -7     1940.44       71.78   1058.13 o
   0   8  -7    15444.03    14803.49    775.67 o
   2   8  -7    67322.09    65179.14    963.51 o
   4   8  -7    53806.87    53062.27   1090.69 o
   6   8  -7    31280.68    31136.79    505.38 o
   8   8  -7    11831.12    11256.49    728.15 o
  10   8  -7     6367.37     7783.52    484.23 o
  12   8  -7    16357.32    16243.12    625.78 o
  14   8  -7     2353.61     3251.23    644.74 o
  16   8  -7     3811.26     2457.83    992.20 o
   1   9  -7    12512.10    11514.23    561.50 o
   3   9  -7    10051.43     8931.49    304.76 o
   5   9  -7    10115.36    10819.17    287.22 o
   7   9  -7     9311.43     8392.56    261.13 o
   9   9  -7     3268.79     3060.63    335.72 o
  11   9  -7     3574.66     2486.87    377.60 o
  13   9  -7     1108.74      891.77    883.83 o
  15   9  -7     2756.52     1501.03    725.09 o
  17   9  -7      455.07     -409.16   1212.14 o
   0  10  -7    42772.74    41493.90   1590.19 o
   2  10  -7     9171.12     9041.10    486.82 o
   4  10  -7    48566.34    49860.81   1310.46 o
   6  10  -7     2083.67     2572.93    202.00 o
   8  10  -7    11995.33    12139.95    407.46 o
  10  10  -7      679.50      891.67    308.44 o
  12  10  -7    15449.64    14295.30    629.87 o
  14  10  -7     1228.64      840.46    746.79 o
  16  10  -7     3941.31     2840.88   1073.90 o
   1  11  -7     2334.77     2450.36    397.88 o
   3  11  -7    13023.23    12230.49    464.36 o
   5  11  -7      622.26      616.17    174.18 o
   7  11  -7     1021.17      367.45    264.53 o
   9  11  -7      322.60      423.27    261.88 o
  11  11  -7     1013.71      625.61    335.15 o
  13  11  -7      990.00     1635.62    606.81 o
  15  11  -7      560.69    -1007.50   1007.50 o
   0  12  -7      169.11      849.93    444.84 o
   2  12  -7     3529.51     3511.10    388.06 o
   4  12  -7     7022.43     7037.17    384.38 o
   6  12  -7      803.95     1176.47    210.91 o
   8  12  -7     1290.01     1376.19    292.52 o
  10  12  -7     9141.14     9788.28    498.29 o
  12  12  -7     1739.91     1207.42    578.04 o
  14  12  -7     3011.63     3951.26    906.82 o
  16  12  -7      298.06     1390.63   1345.11 o
   1  13  -7    16836.37    16570.30   1092.95 o
   3  13  -7     5336.45     5621.04    376.39 o
   5  13  -7    14191.39    14215.58    674.44 o
   7  13  -7     5629.06     5447.84    276.18 o
   9  13  -7     6091.47     6729.63    556.70 o
  11  13  -7      593.24      373.23    430.27 o
  13  13  -7     9854.93     6998.15    946.55 o
  15  13  -7      466.30     1037.21   1780.90 o
   0  14  -7    25091.99    26985.10   1404.81 o
   2  14  -7     2369.01     2864.36    445.12 o
   4  14  -7     6490.23     7280.20    440.19 o
   6  14  -7     1250.04      144.70    667.39 o
   8  14  -7    11819.20    12185.70   1042.21 o
  10  14  -7      159.87      -77.97    451.67 o
  12  14  -7     3897.74     1876.81   1083.09 o
  14  14  -7     1866.10     3308.08    973.01 o
   1  15  -7     4432.57     5448.69    898.26 o
   3  15  -7    12283.09    11824.62    797.07 o
   5  15  -7     3394.09     3561.26    398.86 o
   7  15  -7     4992.03     4433.12    357.81 o
   9  15  -7     3116.78     3768.60    561.41 o
  11  15  -7     4656.28     4604.97    657.27 o
  13  15  -7     3779.94     2347.95   1130.53 o
  15  15  -7     1548.41     2501.76   1903.44 o
   0  16  -7     2042.79      609.98    646.30 o
   2  16  -7    15079.96    16664.71    873.38 o
   4  16  -7      370.81      345.03    535.39 o
   6  16  -7    20996.23    23671.96   1038.78 o
   8  16  -7     1666.84     1681.19    353.46 o
  10  16  -7     1720.23     1399.03    959.17 o
  12  16  -7     4714.02     5368.47    722.27 o
  14  16  -7     3444.17     4023.68   1167.61 o
   1  17  -7     9100.52     8682.42    754.26 o
   3  17  -7    12428.66    12445.71    597.80 o
   5  17  -7      798.17     1035.11    346.87 o
   7  17  -7    22366.04    20671.69    654.70 o
   9  17  -7      410.63     1434.33    493.71 o
  11  17  -7     6992.66     4297.57    773.22 o
  13  17  -7     1165.44     1127.82   1403.72 o
   0  18  -7    14500.67    15537.42   1274.53 o
   2  18  -7     3889.91     4723.74    467.00 o
   4  18  -7      721.20      787.64    351.82 o
   6  18  -7     3708.06     3934.55    653.37 o
   8  18  -7     8391.98     9943.02    743.59 o
  10  18  -7       65.12     -191.02    670.00 o
  12  18  -7     3582.91     2988.85   1193.51 o
   1  19  -7     5933.80     6338.67    525.47 o
   3  19  -7     3408.77     3938.60    594.95 o
   5  19  -7     4148.55     4900.90    475.80 o
   7  19  -7     6867.61     5867.10    553.82 o
   9  19  -7      935.83      621.78    827.44 o
  11  19  -7     3372.51     4876.91   1723.75 o
  13  19  -7      471.50     1226.65   2391.69 o
   0  20  -7     3920.82     4624.25    686.61 o
   2  20  -7     6101.33     6959.66    747.01 o
   4  20  -7     8267.22     9605.81    877.02 o
   6  20  -7     2755.76     2170.19    776.43 o
   8  20  -7     3445.86     3814.46   1422.23 o
  10  20  -7      994.45     1063.60    947.98 o
  12  20  -7     2685.03     2371.78   1334.25 o
   1  21  -7     3297.14     3660.10    922.61 o
   3  21  -7     2778.35     3305.29    513.52 o
   5  21  -7     1035.58      274.58    543.17 o
   7  21  -7     3899.74     2667.28    903.84 o
   9  21  -7      253.44     -219.80   1148.06 o
  11  21  -7     1098.93     2315.44   1209.17 o
   0  22  -7     3271.24     3618.78    764.03 o
   2  22  -7     1812.13     1140.44    603.70 o
   4  22  -7     6442.93     6617.64    645.11 o
   6  22  -7     1758.15     1370.78   1108.22 o
   8  22  -7     1531.85     1156.32   2936.45 o
  10  22  -7     1518.76      429.81   1430.37 o
   1  23  -7      855.78     -255.05    573.20 o
   3  23  -7     3586.46     4096.35    725.09 o
   5  23  -7      371.34     -536.93    772.14 o
   7  23  -7     1880.98       98.64   2063.03 o
   9  23  -7      110.53     -905.55   1802.85 o
   0  24  -7     4561.44     3427.73   1288.45 o
   2  24  -7     6181.88     6750.84    964.69 o
   4  24  -7     2045.26     2352.49   1135.77 o
   8  24  -7      422.98     -899.96    899.96 o
   1  25  -7      839.53     1655.30   2774.11 o
   3  25  -7     1781.10     2778.37    883.32 o
   5  25  -7      154.07      831.98   1695.52 o
   7  25  -7     1964.43     3596.66   1856.87 o
   0  26  -7     1715.71      100.28   1557.48 o
   2  26  -7     4697.94     4295.61   1409.50 o
   4  26  -7      108.44      -10.37   1585.22 o
   6  26  -7      397.28     -203.81   1344.95 o
   1  27  -7     1536.14      -11.20   1623.79 o
   3  27  -7     5168.20     4793.40   3106.29 o
   0   0  -6    64833.37    63786.14   1883.07 o
   2   0  -6    10437.29     9263.96    238.06 o
   4   0  -6    10332.23     8891.68    268.19 o
   6   0  -6     7759.38     6903.19    226.87 o
   8   0  -6    76802.88    75593.73   1218.91 o
  10   0  -6     2019.03     1865.91    412.94 o
  12   0  -6    16880.37    17345.18    765.74 o
  14   0  -6     1600.84     2124.88    677.81 o
  16   0  -6    12016.97    13350.98   2274.52 o
  18   0  -6      887.73     1148.42   1581.87 o
   1   1  -6    28268.51    26603.74    302.36 o
   3   1  -6    49369.52    47942.37    471.98 o
   5   1  -6    12021.93    11508.64    181.79 o
   7   1  -6    26897.43    25573.12    394.86 o
   9   1  -6     6454.49     6768.79    266.44 o
  11   1  -6    11642.61    11243.12    544.59 o
  13   1  -6     3307.70     4027.92    385.56 o
  15   1  -6     1906.23     1301.99    503.90 o
  17   1  -6     3472.41     3382.12   1068.13 o
   0   2  -6   135127.08   146879.34   3352.03 o
   2   2  -6   332284.28   330579.41   3457.82 o
   4   2  -6    48099.43    51533.57    517.24 o
   6   2  -6   120423.80   120478.47   2409.43 o
   8   2  -6    14628.46    14671.69    293.47 o
  10   2  -6    77975.36    75255.83   1261.63 o
  12   2  -6     4335.98     4548.77    392.25 o
  14   2  -6    12973.72    12546.57    608.74 o
  16   2  -6     1038.37     1440.64    980.94 o
  18   2  -6     5564.75     5726.31   1374.43 o
   1   3  -6    77759.16    75065.36   1041.58 o
   3   3  -6    51569.23    52198.16    633.47 o
   5   3  -6    71347.59    72016.41    752.21 o
   7   3  -6    39556.67    38820.05    602.14 o
   9   3  -6    12570.31    12874.50    452.74 o
  11   3  -6    18185.39    18295.78    471.13 o
  13   3  -6     1913.53     1764.55    381.30 o
  15   3  -6     6879.03     7254.19    575.85 o
  17   3  -6      988.65      235.69    790.19 o
   0   4  -6    19303.05    18028.13    707.55 o
   2   4  -6    13707.60    12854.18    276.31 o
   4   4  -6    26351.74    27039.04    358.46 o
   6   4  -6     5833.39     6572.27    216.05 o
   8   4  -6     1506.36     1545.07    154.45 o
  10   4  -6     1310.00     1298.32    232.70 o
  12   4  -6     4372.31     4134.31    419.10 o
  14   4  -6     2863.70     2643.92    646.26 o
  16   4  -6      583.45     -804.21    804.21 o
  18   4  -6       99.29    -1296.40   1979.74 o
   1   5  -6     4933.58     4865.80    111.42 o
   3   5  -6     5013.43     5062.66    200.20 o
   5   5  -6    15891.44    16675.27    381.35 o
   7   5  -6     2940.77     2916.24    191.02 o
   9   5  -6    21564.04    22254.82    429.27 o
  11   5  -6      630.06      682.47    252.49 o
  13   5  -6     3537.25     3741.29    666.49 o
  15   5  -6      268.70     -299.63    635.93 o
  17   5  -6     2802.06     1823.04   3203.77 o
   0   6  -6     1128.43      559.21    247.72 o
   2   6  -6    17362.11    17866.05    333.99 o
   4   6  -6     2084.68     2656.62    189.23 o
   6   6  -6     7368.70     7550.39    225.77 o
   8   6  -6     3167.22     3565.77    237.67 o
  10   6  -6     2365.78     2197.14    429.99 o
  12   6  -6     6269.37     6809.66    513.34 o
  14   6  -6     1366.78     1143.49    584.00 o
  16   6  -6     1904.07     1254.96    750.96 o
  18   6  -6      348.82    -1406.43   2940.61 o
   1   7  -6    20095.28    21322.48    531.74 o
   3   7  -6     7879.53     7753.20    281.63 o
   5   7  -6    23437.26    24871.73    411.52 o
   7   7  -6     1886.12     1660.25    225.97 o
   9   7  -6     3055.93     3659.79    458.68 o
  11   7  -6     1269.07     1688.37    541.22 o
  13   7  -6     5269.38     4897.39    598.43 o
  15   7  -6      559.87     -729.17    729.17 o
  17   7  -6     4176.39     2195.26   1233.79 o
   0   8  -6   300464.06   314573.91   8353.67 o
   2   8  -6   117901.48   123463.01   3038.68 o
   4   8  -6    29708.19    29541.53    538.66 o
   6   8  -6    11205.94    10646.11    270.90 o
   8   8  -6    23903.55    22656.46    473.43 o
  10   8  -6     3926.39     3953.24    296.74 o
  12   8  -6     7395.80     7500.95    490.02 o
  14   8  -6      154.31      557.72    584.25 o
  16   8  -6     5036.13     5761.44    856.06 o
   1   9  -6    16426.01    16175.82    405.12 o
   3   9  -6    22436.98    22051.65    380.98 o
   5   9  -6    10801.54    10627.91    539.37 o
   7   9  -6    24975.49    25254.93    501.19 o
   9   9  -6     7313.20     7506.25    345.04 o
  11   9  -6     6080.88     6634.80    390.72 o
  13   9  -6      980.18     1105.18    746.91 o
  15   9  -6     5204.73     6286.10   1124.84 o
  17   9  -6      727.38        9.98   1239.01 o
   0  10  -6    41884.23    42932.67   1609.70 o
   2  10  -6   153297.50   152252.48   3109.91 o
   4  10  -6    27245.71    26459.04    847.55 o
   6  10  -6    70556.88    71903.01   1053.62 o
   8  10  -6     9913.67     8893.22    478.87 o
  10  10  -6    32047.15    31366.81   1035.96 o
  12  10  -6     7704.58     8141.21    526.12 o
  14  10  -6    15539.74    15741.54    905.33 o
  16  10  -6     1556.65      723.65   1453.41 o
   1  11  -6    18553.18    17144.25    460.03 o
   3  11  -6     8769.72     8392.28    373.61 o
   5  11  -6     6323.48     6381.55    585.90 o
   7  11  -6     8375.36     8262.65    292.09 o
   9  11  -6    13953.45    13887.22    608.30 o
  11  11  -6      677.62      591.46    326.27 o
  13  11  -6     5486.06     7933.04    889.46 o
  15  11  -6     2208.98     -932.84    932.84 o
   0  12  -6    37528.76    37198.91    887.19 o
   2  12  -6    10520.22    11792.46    703.67 o
   4  12  -6    30807.60    30631.17    616.85 o
   6  12  -6      190.96      370.21    251.01 o
   8  12  -6    15783.04    15797.08    474.66 o
  10  12  -6     4411.75     4545.02    534.49 o
  12  12  -6     3653.71     3803.42    878.72 o
  14  12  -6     1548.06     -166.42    858.23 o
  16  12  -6     3014.53      923.52   1358.10 o
   1  13  -6    49211.80    48647.29   1362.49 o
   3  13  -6    39294.78    37485.65    905.98 o
   5  13  -6    48649.09    48679.59    891.14 o
   7  13  -6    19009.04    18594.11    442.01 o
   9  13  -6    20942.97    19924.63    763.67 o
  11  13  -6    11943.17    11667.37    610.12 o
  13  13  -6    11960.47    15151.39   1289.26 o
  15  13  -6     4255.68     2237.95   3016.22 o
   0  14  -6     3661.77     3242.35    652.81 o
   2  14  -6     3624.36     3446.19    331.54 o
   4  14  -6     1514.17     1612.17    392.94 o
   6  14  -6     3690.18     3773.93    346.10 o
   8  14  -6     1929.47     2095.71    309.77 o
  10  14  -6     7948.89     7703.12    538.55 o
  12  14  -6     1175.84      696.48    886.65 o
  14  14  -6     6144.58     5433.94   1060.00 o
   1  15  -6     8731.35     9247.77    636.10 o
   3  15  -6     6332.21     6913.31    661.39 o
   5  15  -6    15105.16    15045.08    541.08 o
   7  15  -6     1214.09     1085.93    260.37 o
   9  15  -6    10909.44    11845.03    732.22 o
  11  15  -6      694.83      143.02    508.07 o
  13  15  -6     2337.39      440.46   1046.69 o
  15  15  -6      785.42      753.53   3532.61 o
   0  16  -6     1786.99     3354.19    727.43 o
   2  16  -6      892.17      558.54    318.59 o
   4  16  -6      451.23      715.72    303.57 o
   6  16  -6       30.40      -11.21    405.58 o
   8  16  -6     1118.98     1064.34    787.23 o
  10  16  -6      897.58      438.85    767.77 o
  12  16  -6     1289.42     1856.37    806.67 o
  14  16  -6     2248.06     2488.61   1262.71 o
   1  17  -6     3700.15     3257.34    382.68 o
   3  17  -6      482.66      355.37    308.18 o
   5  17  -6     2890.14     2875.55    330.44 o
   7  17  -6     1716.53     1121.00    349.04 o
   9  17  -6      634.10      264.16    450.34 o
  11  17  -6      686.68     1800.38    826.20 o
  13  17  -6      897.31    -1366.32   1366.32 o
   0  18  -6     1297.62      320.46    489.43 o
   2  18  -6       81.57      407.73    313.64 o
   4  18  -6     1446.05      801.92    436.21 o
   6  18  -6       98.61       48.98    348.69 o
   8  18  -6     1680.42     1108.91    518.66 o
  10  18  -6      423.50     1917.10    662.28 o
  12  18  -6     1955.78     4056.16   1933.21 o
  14  18  -6       98.54     2988.13   2098.63 o
   1  19  -6     1627.71     1858.46    673.00 o
   3  19  -6      130.42     -399.67    399.67 o
   5  19  -6     1296.47     1271.68    463.82 o
   7  19  -6       63.89      374.54    605.25 o
   9  19  -6     2572.19      693.18    639.45 o
  11  19  -6      129.66      359.61   1669.03 o
  13  19  -6      190.22    -1576.63   1576.63 o
   0  20  -6    21669.19    24498.01   1640.78 o
   2  20  -6     3389.56     3055.43    529.32 o
   4  20  -6    17355.39    17949.39    877.36 o
   6  20  -6     2770.41     2285.59    657.20 o
   8  20  -6    11730.25    11624.48   1881.14 o
  10  20  -6     4208.15     1763.04    772.80 o
  12  20  -6     3144.29      332.39   2712.59 o
   1  21  -6     1492.94     1818.04    560.60 o
   3  21  -6     2927.64     2164.77    573.77 o
   5  21  -6     3196.14     2971.43    861.16 o
   7  21  -6     1026.68     1341.40   1622.89 o
   9  21  -6     2498.07     1268.61   1062.41 o
  11  21  -6      292.26     1298.93   1518.27 o
   0  22  -6     1996.11     2272.05   1713.59 o
   2  22  -6     2774.80     3927.84    596.82 o
   4  22  -6     5728.45     3783.83    662.73 o
   6  22  -6     4924.96     6881.19   1084.09 o
   8  22  -6      542.38      747.25   1850.19 o
  10  22  -6     2569.77     4434.68   1181.84 o
   1  23  -6    10114.13    10478.84    719.29 o
   3  23  -6     6558.67     7129.27    738.04 o
   5  23  -6    10386.60     9504.54   1351.41 o
   7  23  -6     3861.25     4311.28   3083.35 o
   9  23  -6     7834.61     6021.05   1160.53 o
   0  24  -6     6037.56     9357.62   2609.05 o
   2  24  -6      323.78     2189.79    782.51 o
   4  24  -6      561.96     1442.20    840.60 o
   6  24  -6     1943.62     3519.69   1537.97 o
   8  24  -6     1539.75     1407.02   2715.75 o
   1  25  -6     3895.55     3582.03   1328.20 o
   3  25  -6      231.50      101.54    814.56 o
   5  25  -6     3701.81      225.68   1274.44 o
   0  26  -6     3165.48     2307.68   1537.97 o
   2  26  -6      667.95      333.16    902.88 o
   4  26  -6     1407.59     -111.21   1331.34 o
   6  26  -6     1771.14     1593.05   1248.90 o
   3  27  -6     1584.81     1438.50   2378.01 o
   1   1  -5     4506.56     4622.30     74.78 o
   3   1  -5    12144.74    13744.87    152.33 o
   5   1  -5     2764.13     2817.76     97.67 o
   7   1  -5      836.09      965.60     83.00 o
   9   1  -5     1116.32     1095.02    187.07 o
  11   1  -5     1288.61      804.11    388.49 o
  13   1  -5     1059.71      865.09    372.88 o
  15   1  -5      481.13      617.22    471.37 o
  17   1  -5      446.23      230.36    963.48 o
   0   2  -5    31585.76    32807.81    491.26 o
   2   2  -5    39654.13    38151.85    359.88 o
   4   2  -5    63281.82    62272.16    569.57 o
   6   2  -5    14365.82    13515.34    255.48 o
   8   2  -5     3850.73     3925.57    244.44 o
  10   2  -5    32071.47    32338.69    562.46 o
  12   2  -5     1385.55     1360.64    294.69 o
  14   2  -5     1292.33      610.48    946.16 o
  16   2  -5     2331.00     3385.60    756.11 o
  18   2  -5     2093.28       75.58   2561.99 o
   1   3  -5    30158.48    27546.44    326.30 o
   3   3  -5    37236.52    39058.05    577.69 o
   5   3  -5    24526.52    24352.05    354.39 o
   7   3  -5    12535.46    12691.26    263.94 o
   9   3  -5     6939.53     7215.39    267.88 o
  11   3  -5    10117.36    10743.90    345.52 o
  13   3  -5     2050.68     2449.32    523.71 o
  15   3  -5     4502.59     5893.98   1205.50 o
  17   3  -5     1054.33      247.72    977.81 o
   0   4  -5    29949.44    31515.17   1040.01 o
   2   4  -5   209050.38   202728.63   1990.13 o
   4   4  -5    70803.55    69471.32    762.89 o
   6   4  -5    87648.52    84359.80   1914.99 o
   8   4  -5     6116.15     5938.47    188.22 o
  10   4  -5    68102.12    68101.85   1243.36 o
  12   4  -5     6697.92     7585.02    449.61 o
  14   4  -5    18736.99    18768.07    777.69 o
  16   4  -5     1743.55     1473.56   1263.62 o
  18   4  -5    10322.45    11341.44   1904.75 o
   1   5  -5    11348.16     9663.19    202.94 o
   3   5  -5    54941.67    52850.86    733.32 o
   5   5  -5    19825.07    18756.75    555.44 o
   7   5  -5     1018.56      623.19    157.92 o
   9   5  -5    23260.46    22498.02    431.28 o
  11   5  -5     1302.79     1567.09    300.41 o
  13   5  -5     8997.91     9692.38    521.53 o
  15   5  -5      796.22      250.48    631.91 o
  17   5  -5     2820.30      707.15   1550.44 o
   0   6  -5    76634.42    75857.34   2246.97 o
   2   6  -5     2132.61     1582.75     81.75 o
   4   6  -5    17199.73    16437.52    316.11 o
   6   6  -5     7161.76     6663.76    194.64 o
   8   6  -5    19693.03    18703.17    657.50 o
  10   6  -5     2594.27     2113.21    217.92 o
  12   6  -5     8017.86     9333.19    479.24 o
  14   6  -5     2841.24     2023.55    590.44 o
  16   6  -5     1159.72      155.21   1352.77 o
  18   6  -5      887.13     5849.59   3126.89 o
   1   7  -5    17939.27    18241.09    411.36 o
   3   7  -5    39548.37    37251.76    494.80 o
   5   7  -5     7502.48     6681.13    274.44 o
   7   7  -5     6073.76     6578.50    298.53 o
   9   7  -5    11478.63    10554.84    340.51 o
  11   7  -5     5947.64     5920.71    769.66 o
  13   7  -5     2127.28     2612.64    741.66 o
  15   7  -5     3247.68     2375.26    817.76 o
  17   7  -5     3323.55     1371.49    881.49 o
   0   8  -5   130667.77   133256.86   3027.61 o
   2   8  -5    24982.82    24457.00    509.06 o
   4   8  -5     5334.67     5844.81    220.96 o
   6   8  -5    90160.09    89886.71   1174.40 o
   8   8  -5     6784.96     7027.76    282.22 o
  10   8  -5    17012.44    18575.33    507.36 o
  12   8  -5     4719.56     5876.14    603.97 o
  14   8  -5    17526.65    18910.99   1219.56 o
  16   8  -5      556.68     1479.85   1264.98 o
   1   9  -5    15989.95    15929.40    408.13 o
   3   9  -5      666.99      315.99    188.42 o
   5   9  -5     5730.35     5363.24    236.61 o
   7   9  -5     1962.22      984.84    155.26 o
   9   9  -5     6309.86     6096.91    327.39 o
  11   9  -5     3863.01     3671.32    801.93 o
  13   9  -5     2320.18     2768.58    594.15 o
  15   9  -5      964.04     1426.35    720.42 o
  17   9  -5     2112.50     3738.50   2023.73 o
   0  10  -5     1852.38     1554.73    200.20 o
   2  10  -5     2552.41     2567.61    197.03 o
   4  10  -5      199.37       33.07    297.36 o
   6  10  -5     1522.49     1224.67    184.04 o
   8  10  -5     1916.51     2093.35    424.46 o
  10  10  -5      244.52      752.14    301.18 o
  12  10  -5     1110.73      526.98    687.84 o
  14  10  -5      437.02     -103.42    795.42 o
  16  10  -5     3300.78     4616.98   2273.17 o
   1  11  -5     3555.14     3092.84    509.34 o
   3  11  -5      950.55     1251.64    179.95 o
   5  11  -5     3416.04     3889.79    317.38 o
   7  11  -5    17429.19    17234.04    506.11 o
   9  11  -5     1413.87     1608.61    277.48 o
  11  11  -5     3076.71     2165.02    353.60 o
  13  11  -5      376.35      530.81   1052.15 o
  15  11  -5     1437.00     1137.30   2219.50 o
   0  12  -5    11737.69    11394.41    417.33 o
   2  12  -5    31673.30    32956.82    715.60 o
   4  12  -5     4946.79     4413.35    234.36 o
   6  12  -5    15282.72    16849.62    426.60 o
   8  12  -5     1587.42     1379.34    219.26 o
  10  12  -5     5416.45     5172.47    378.70 o
  12  12  -5     1030.39      277.69    456.67 o
  14  12  -5     3195.60     1804.10    985.17 o
  16  12  -5     1543.56     2485.23   1425.66 o
   1  13  -5    15404.82    16630.82    722.30 o
   3  13  -5     1321.32     1495.25    177.36 o
   5  13  -5    15275.74    15717.72    443.82 o
   7  13  -5     1218.88     1166.70    220.46 o
   9  13  -5     1960.29     1831.32    314.72 o
  11  13  -5      437.25      225.16    377.27 o
  13  13  -5     1261.79     1919.21    844.82 o
  15  13  -5      231.37     1093.75   1293.85 o
   0  14  -5    25983.04    25018.91   1325.49 o
   2  14  -5    23403.55    24220.20    527.08 o
   4  14  -5     2143.59     2570.31    375.56 o
   6  14  -5    21724.96    22826.13    529.23 o
   8  14  -5     8042.22     9137.01    481.41 o
  10  14  -5     4733.79     4538.33    682.86 o
  12  14  -5     4039.42     3868.00    549.34 o
  14  14  -5     5143.99     3375.10   1395.32 o
   1  15  -5    11106.29    10486.98    807.74 o
   3  15  -5     5957.53     6768.80    628.19 o
   5  15  -5     9110.15     9448.07    440.84 o
   7  15  -5     8511.70     7984.53    539.22 o
   9  15  -5     1435.99     2085.87    466.14 o
  11  15  -5     4439.65     5298.23    568.28 o
  13  15  -5     2757.11     3681.51    971.56 o
  15  15  -5      938.15      138.46   1371.83 o
   0  16  -5     2501.79     1238.76    639.98 o
   2  16  -5    16927.15    18034.50    629.81 o
   4  16  -5     3567.08     3801.85    348.21 o
   6  16  -5     9958.22    11275.68    442.18 o
   8  16  -5     4591.95     4730.59    505.49 o
  10  16  -5     5571.53     7074.18    892.95 o
  12  16  -5     2557.75     2651.69    821.31 o
  14  16  -5     3968.48     4344.33   1545.74 o
   1  17  -5    16998.08    16480.76    735.49 o
   3  17  -5     2465.87     3151.07    369.64 o
   5  17  -5     9992.25     9362.97    428.54 o
   7  17  -5    11514.97    10544.23    497.37 o
   9  17  -5     5168.28     5118.40    535.52 o
  11  17  -5     1583.87      566.48    632.73 o
  13  17  -5     7408.90     5332.30   1542.67 o
   0  18  -5    10020.25    10099.60    751.27 o
   2  18  -5     9873.84    11541.61    469.43 o
   4  18  -5     7527.06     7377.59    414.88 o
   6  18  -5     8413.41     9088.89    466.52 o
   8  18  -5     8483.75     9199.65    718.27 o
  10  18  -5     3627.73     4750.43    730.15 o
  12  18  -5     7066.69     5171.60    840.98 o
  14  18  -5     1273.29     3916.65   1810.08 o
   1  19  -5     9903.19    10343.45    571.03 o
   3  19  -5     6762.83     7604.80    527.90 o
   5  19  -5    15694.87    16383.85   1040.29 o
   7  19  -5     4151.50     4121.47    503.64 o
   9  19  -5     7133.60     7055.35    755.84 o
  11  19  -5     4913.04     5194.88   1377.16 o
  13  19  -5     2211.12     2994.09   3100.87 o
   0  20  -5     8214.15     8588.36    795.16 o
   2  20  -5     2932.13     4283.78    555.03 o
   4  20  -5     4098.47     4794.19    737.30 o
   6  20  -5     7848.39     8283.33    943.26 o
   8  20  -5     1325.12      373.85    639.75 o
  10  20  -5     1692.17     2196.64    769.41 o
  12  20  -5     4568.23     4742.94   1655.14 o
   1  21  -5      378.56      106.64    542.80 o
   3  21  -5      147.71      101.06    577.94 o
   5  21  -5      191.20     -520.17    520.17 o
   7  21  -5      937.21     1034.49    642.94 o
   9  21  -5      691.03     -101.48   1177.95 o
  11  21  -5      221.88       90.78   1135.36 o
   0  22  -5     3417.43     4706.97   1454.67 o
   2  22  -5     3006.86     2213.27    712.12 o
   4  22  -5     2901.85     3412.07    641.75 o
   6  22  -5     2476.94     2629.86   1029.34 o
   8  22  -5      909.78     3237.47   1314.28 o
  10  22  -5      611.97      340.87   2539.04 o
   1  23  -5      306.57     -552.34    929.17 o
   3  23  -5     1977.63     1542.68    725.96 o
   5  23  -5     1008.17      591.13    738.23 o
   7  23  -5      772.83      208.05    941.40 o
   9  23  -5      148.65      791.05   1074.92 o
   0  24  -5     3287.86     4907.01    934.73 o
   2  24  -5     2894.85     2642.52    632.50 o
   4  24  -5     3837.89     4968.56    792.05 o
   6  24  -5     1264.61      602.21   1452.14 o
   8  24  -5      385.83      769.31   1440.67 o
   1  25  -5     2142.54     1805.48    733.59 o
   3  25  -5     4617.98     5320.23    964.12 o
   5  25  -5     1775.37     2087.80   3911.50 o
   7  25  -5     2316.46     1752.80   1780.44 o
   0  26  -5     1802.34     -201.28   1264.96 o
   2  26  -5     1388.88      432.95   1446.02 o
   4  26  -5     3574.27     5073.07   2100.89 o
   6  26  -5      514.91     1324.19   1687.30 o
   1  27  -5     2340.16     3772.76   1232.90 o
   3  27  -5     3123.85     3627.00   1283.30 o
   0   0  -4     1050.12      704.22    221.65 o
   2   0  -4     3930.43     5895.86    142.21 o
   4   0  -4     3989.08     3480.69    154.77 o
   6   0  -4    24305.44    25415.60    644.30 o
   8   0  -4     9149.03     8785.08    359.61 o
  10   0  -4     6834.09     5653.11    481.64 o
  12   0  -4    13087.40    13858.36    682.52 o
  14   0  -4     5985.60     7303.78    686.04 o
  16   0  -4     5637.18     8233.88   1419.44 o
  18   0  -4      478.21      517.84   1653.79 o
   1   1  -4    37188.52    35288.62    581.72 o
   3   1  -4    71923.59    72095.05    552.70 o
   5   1  -4    14884.13    13527.75    185.42 o
   7   1  -4    29977.07    28801.19    328.45 o
   9   1  -4    14089.00    14410.95    330.76 o
  11   1  -4    13079.08    13040.28    563.09 o
  13   1  -4     7200.23     8729.04    454.14 o
  15   1  -4     7138.20     6998.48    839.92 o
  17   1  -4     3166.77     3227.10   3031.94 o
   0   2  -4    31556.33    29785.95    521.95 o
   2   2  -4    36069.43    34721.05    280.03 o
   4   2  -4    19695.55    19718.58    201.89 o
   6   2  -4    27477.06    26758.37    529.28 o
   8   2  -4    22563.05    21060.44    347.77 o
  10   2  -4    27459.78    27226.15    502.25 o
  12   2  -4     6357.45     6921.11    635.99 o
  14   2  -4    10454.81     9794.72    510.92 o
  16   2  -4     9896.72    12200.68    966.71 o
  18   2  -4     4342.09     4589.07   1280.07 o
   1   3  -4    24348.33    23103.30    249.19 o
   3   3  -4    37102.23    37710.86    405.28 o
   5   3  -4    22607.56    22609.73    325.11 o
   7   3  -4    19876.77    19984.12    294.88 o
   9   3  -4     8467.72     7821.54    229.68 o
  11   3  -4    10302.85    10526.91    412.14 o
  13   3  -4     4117.84     3841.44    405.43 o
  15   3  -4     4030.29     4019.52    582.85 o
  17   3  -4     2514.71     3493.16    861.28 o
   0   4  -4      579.12      494.71    166.41 o
   2   4  -4    82204.33    88885.33   1059.70 o
   4   4  -4    20592.45    21132.94    295.94 o
   6   4  -4    38139.49    38755.20   1163.22 o
   8   4  -4     2380.04     2573.82    220.42 o
  10   4  -4     3105.22     3349.39    226.21 o
  12   4  -4      812.49     1384.85    346.84 o
  14   4  -4     1359.03     1616.32    496.21 o
  16   4  -4      630.56      419.32    617.97 o
  18   4  -4      490.52     2226.73   1692.63 o
   1   5  -4     3959.48     3493.09     83.93 o
   3   5  -4     9506.58     9887.80    326.12 o
   5   5  -4     3804.47     3975.74    148.85 o
   7   5  -4    22951.50    22682.31    478.32 o
   9   5  -4     3182.73     3135.32    289.27 o
  11   5  -4     2605.78     2943.31    363.35 o
  13   5  -4      264.51      574.65    423.44 o
  15   5  -4        8.62     -441.70    541.88 o
  17   5  -4      109.94      -37.46   2290.24 o
   0   6  -4    11366.77    15174.12    377.03 o
   2   6  -4     2394.77     2889.39     91.11 o
   4   6  -4   104368.14   110375.34   1476.21 o
   6   6  -4    20562.04    22509.37    381.67 o
   8   6  -4     4254.58     4368.11    210.69 o
  10   6  -4      670.00      458.50    192.02 o
  12   6  -4     3912.23     4184.59    509.22 o
  14   6  -4     1797.36     2378.00    525.99 o
  16   6  -4      144.51      -42.67    750.27 o
  18   6  -4     1159.28     -383.23   1877.47 o
   1   7  -4    10783.22    11747.39    309.82 o
   3   7  -4     1927.40     1615.52    113.17 o
   5   7  -4    13589.18    14615.29    366.19 o
   7   7  -4    13209.83    12576.28    324.46 o
   9   7  -4     2642.95     3334.87    390.55 o
  11   7  -4     4610.80     3656.16    443.17 o
  13   7  -4     1437.66      619.81   1359.84 o
  15   7  -4     2148.47     2769.62   1371.92 o
  17   7  -4     1308.21     3916.23    948.41 o
   0   8  -4     4252.60     5425.21    223.31 o
   2   8  -4     3818.77     3809.89    212.34 o
   4   8  -4     9125.15     7789.52    253.69 o
   6   8  -4     6468.41     6818.48    240.27 o
   8   8  -4     3354.30     3029.31    311.81 o
  10   8  -4     5827.15     5883.53    376.64 o
  12   8  -4    11617.30    13741.71    872.51 o
  14   8  -4     4229.41     3454.32    644.37 o
  16   8  -4     2539.57     3110.99    805.25 o
   1   9  -4    32942.70    31047.89    677.06 o
   3   9  -4     9920.86     9268.27    387.13 o
   5   9  -4    14656.32    14673.00    378.71 o
   7   9  -4    17710.33    17444.02    370.38 o
   9   9  -4     6946.98     7385.93    345.76 o
  11   9  -4     4324.35     4644.73    348.33 o
  13   9  -4    11639.35     8444.86    707.88 o
  15   9  -4     3905.73     3992.03   1094.54 o
  17   9  -4     2397.31     3312.50   1014.46 o
   0  10  -4     1628.89     1279.95    167.41 o
   2  10  -4     5995.15     6098.82    247.27 o
   4  10  -4    10164.07     9592.19    324.28 o
   6  10  -4     6874.91     6103.20    293.82 o
   8  10  -4     5339.16     5645.84    254.68 o
  10  10  -4     7484.80     8577.30    696.25 o
  12  10  -4     4249.64     6017.16    605.53 o
  14  10  -4     3001.21     3008.36    748.60 o
  16  10  -4     3074.36     4110.92    905.04 o
   1  11  -4     3687.46     3498.38    594.17 o
   3  11  -4    30742.15    30245.08    727.14 o
   5  11  -4     6146.26     6555.80    333.08 o
   7  11  -4     3661.56     3654.86    290.04 o
   9  11  -4     4499.35     4326.20    321.17 o
  11  11  -4     8906.26     9428.67   1013.71 o
  13  11  -4     2741.89     1932.96    598.72 o
  15  11  -4     3098.35     5425.06    886.05 o
  17  11  -4     1941.80     -234.35   2075.86 o
   0  12  -4    42689.38    40304.29   1617.83 o
   2  12  -4    16914.37    16458.00    422.22 o
   4  12  -4    38310.41    40474.16    751.79 o
   6  12  -4     3046.69     3136.52    346.18 o
   8  12  -4    12790.71    12674.12    470.52 o
  10  12  -4      280.10      202.36    408.92 o
  12  12  -4    10472.70    10736.17    535.16 o
  14  12  -4      942.53      456.22    875.44 o
  16  12  -4     3062.42     2357.59   1346.76 o
   1  13  -4    32504.90    32291.61   1036.08 o
   3  13  -4    26401.75    25603.54    797.03 o
   5  13  -4    21797.65    21677.21    488.49 o
   7  13  -4    11451.54    12262.09    384.11 o
   9  13  -4    15736.77    16967.11    531.86 o
  11  13  -4     9851.17     9512.91    492.94 o
  13  13  -4     6062.48     5437.06   3004.66 o
  15  13  -4     5490.22     3662.70   1234.01 o
   0  14  -4    35806.03    34525.16   1569.95 o
   2  14  -4     6356.11     5507.23    299.99 o
   4  14  -4    19633.71    19130.44    509.65 o
   6  14  -4     5391.12     6286.00    398.69 o
   8  14  -4    12201.83    13714.96    443.33 o
  10  14  -4     4572.89     4914.02    454.42 o
  12  14  -4     4193.86     3065.22    536.51 o
  14  14  -4     1194.98     1091.89   1955.80 o
  16  14  -4     5235.38     4149.94   1941.99 o
   1  15  -4     4466.23     4104.41    604.38 o
   3  15  -4     7116.82     7295.14    471.25 o
   5  15  -4     1618.85     1831.51    242.99 o
   7  15  -4     3052.06     2848.81    462.72 o
   9  15  -4     1066.74     1593.86    477.21 o
  11  15  -4     1236.15     1892.72    498.62 o
  13  15  -4      762.65     1619.65    845.68 o
  15  15  -4      572.50     1874.11   1456.91 o
   0  16  -4    16037.82    15717.78    801.00 o
   2  16  -4      730.13      408.85    233.78 o
   4  16  -4     5530.35     6928.52    678.99 o
   6  16  -4      212.67      726.75    398.73 o
   8  16  -4     3418.38     3530.50    820.38 o
  10  16  -4      488.56      -81.63    547.06 o
  12  16  -4      825.35      817.02    567.84 o
  14  16  -4      553.92     3394.12   1553.33 o
   1  17  -4     4070.49     3638.77    374.73 o
   3  17  -4      153.39      295.26    264.81 o
   5  17  -4      635.24      -68.77    298.11 o
   7  17  -4     5816.25     5134.15    396.24 o
   9  17  -4     1186.38      696.26    540.13 o
  11  17  -4     2402.25     2811.10    685.81 o
  13  17  -4      331.33     1602.29   1346.81 o
   0  18  -4    27628.12    27443.86   1617.92 o
   2  18  -4     5193.08     4987.70    427.42 o
   4  18  -4     9941.20    10714.48    550.67 o
   6  18  -4     4108.17     4926.59    458.93 o
   8  18  -4    10719.40    10944.38    998.26 o
  10  18  -4     3889.91     3143.90    676.25 o
  12  18  -4     1693.73     1620.43    792.78 o
  14  18  -4      558.19     2776.91   1658.66 o
   1  19  -4      245.15      456.80    502.11 o
   3  19  -4     6106.11     5651.85    827.40 o
   5  19  -4     1087.39      593.65    452.50 o
   7  19  -4      147.34     -351.33    476.39 o
   9  19  -4     2180.78     1039.58    655.75 o
  11  19  -4     2970.30     2298.55    787.67 o
  13  19  -4     1247.67     4023.44   2372.90 o
   0  20  -4    21987.58    21475.92   1092.22 o
   2  20  -4     7542.89     7034.08    722.39 o
   4  20  -4    25217.62    26937.01   1508.67 o
   6  20  -4     4417.43     4931.26    512.78 o
   8  20  -4    15359.49    13866.25   1134.66 o
  10  20  -4      824.62     1296.35    732.39 o
  12  20  -4     5519.31     1467.62   1406.60 o
   1  21  -4     3906.61     3750.10    598.71 o
   3  21  -4     2091.16     2428.23    507.85 o
   5  21  -4     3247.80     3455.12    525.87 o
   7  21  -4     3286.78     2282.97    642.03 o
   9  21  -4     5579.73     4697.66    816.72 o
  11  21  -4     1713.96      611.57   1328.83 o
   0  22  -4     7340.96     9584.48   1240.57 o
   2  22  -4     4486.39     5351.11    695.01 o
   4  22  -4     2585.22     3411.32   1393.89 o
   6  22  -4     2844.33     2417.58    755.17 o
   8  22  -4     5899.91     7560.06   1055.64 o
  10  22  -4     1340.30     2000.97   1095.20 o
   1  23  -4     4216.41     5377.90    698.96 o
   3  23  -4     2311.83     1804.52    686.07 o
   5  23  -4     3267.63     2494.15    615.02 o
   7  23  -4     3828.13     3679.51   1412.58 o
   9  23  -4     1551.02     1217.10   1999.16 o
   0  24  -4    19072.69    21462.72   1832.30 o
   2  24  -4     5501.31     7704.29   1806.68 o
   4  24  -4    12114.68     9081.14   1278.90 o
   6  24  -4     3698.77     3021.19   1496.23 o
   8  24  -4     4788.81     1143.13   1118.49 o
   1  25  -4     2812.74     2709.54   2082.21 o
   3  25  -4      903.03     1545.60    947.64 o
   5  25  -4     3511.08     1758.38   1289.02 o
   7  25  -4     1359.99      594.45   1712.33 o
   0  26  -4     1323.49    -1011.66   1011.66 o
   2  26  -4     2014.31     2385.48   2550.83 o
   4  26  -4      548.23     2208.90   1315.73 o
   6  26  -4     1809.04     2077.96   1163.20 o
   1  27  -4      282.27     1601.46   1016.16 o
   3  27  -4      487.89     1091.20   1453.92 o
   1   1  -3    14690.73    13104.39   1024.61 o
   3   1  -3    28630.57    29651.69    263.65 o
   5   1  -3     2228.86     2409.97     80.53 o
   7   1  -3    21545.71    22051.20    382.39 o
   9   1  -3     1908.43     2144.53    210.58 o
  11   1  -3     3578.41     3375.37    313.45 o
  13   1  -3     2796.10     3184.32    429.68 o
  15   1  -3      905.87      787.44    523.64 o
  17   1  -3      745.92     1124.26    999.17 o
   0   2  -3     2754.93     2237.99    209.34 o
   2   2  -3     4760.15     4583.96     70.04 o
   4   2  -3    14549.89    14953.93    179.08 o
   6   2  -3    18778.51    18612.28    372.53 o
   8   2  -3     5856.33     5366.85    239.16 o
  10   2  -3     1123.13     1559.35    186.99 o
  12   2  -3     3524.73     3559.67    335.90 o
  14   2  -3      883.89     1489.95    519.60 o
  16   2  -3     1124.62     2265.40   1006.72 o
  18   2  -3     1424.92     1779.02   1160.17 o
   1   3  -3    38638.77    36976.04    399.65 o
   3   3  -3    90817.77    90563.71   1158.65 o
   5   3  -3    28748.17    28013.43    362.56 o
   7   3  -3    20804.13    20831.59    366.09 o
   9   3  -3    14435.61    13877.98    294.35 o
  11   3  -3    14479.43    13993.25    458.36 o
  13   3  -3     1332.05     1420.78    358.74 o
  15   3  -3     4430.65     4233.78    834.61 o
  17   3  -3     3379.54     3315.02    847.25 o
   0   4  -3    82529.19    76952.98   1224.59 o
   2   4  -3   391630.63   387748.38   4591.85 o
   4   4  -3      937.38     1872.16     86.22 o
   6   4  -3   151374.95   153661.86   1666.96 o
   8   4  -3    62311.11    61030.46    825.55 o
  10   4  -3    26405.61    27583.67    686.42 o
  12   4  -3    14657.98    15829.56    522.89 o
  14   4  -3    13375.84    13902.17   1183.92 o
  16   4  -3     9726.40    10080.06    770.08 o
  18   4  -3     3370.84     4625.47   1745.39 o
   1   5  -3     9150.50     7420.75    489.30 o
   3   5  -3    25258.44    25942.07    362.64 o
   5   5  -3    17883.07    18338.87    355.38 o
   7   5  -3    10094.67    10185.26    206.93 o
   9   5  -3    14497.37    14647.07    355.05 o
  11   5  -3     4022.39     4334.29    451.52 o
  13   5  -3     4314.27     3330.85    477.74 o
  15   5  -3     2723.54      513.96    550.57 o
  17   5  -3      148.89    -1066.88   1066.88 o
   0   6  -3    52031.45    44179.20   1415.10 o
   2   6  -3    54368.93    53413.18    696.34 o
   4   6  -3   271013.47   270627.59   3178.40 o
   6   6  -3    17557.97    17569.61    328.89 o
   8   6  -3    52514.70    53454.52    734.49 o
  10   6  -3    10428.98    10666.36    327.11 o
  12   6  -3    37307.70    37267.85   1354.72 o
  14   6  -3     4890.23     6802.65   1293.74 o
  16   6  -3     8736.38     8821.67    865.93 o
  18   6  -3     1064.54     2535.03   1307.96 o
   1   7  -3    71534.14    67840.70   1152.51 o
   3   7  -3    27968.56    25327.22    588.47 o
   5   7  -3    27987.49    27364.93    685.40 o
   7   7  -3    43031.29    43584.50    734.58 o
   9   7  -3    18040.33    17875.65    461.96 o
  11   7  -3     3840.22     4498.19    541.30 o
  13   7  -3    15171.75    14439.45   1016.14 o
  15   7  -3     2403.32     4047.61    707.81 o
  17   7  -3     3196.58     -478.71   2550.42 o
   0   8  -3    64804.64    63278.05   2002.32 o
   2   8  -3    60580.79    60710.40   1067.96 o
   4   8  -3    52302.51    52658.20   1311.94 o
   6   8  -3    17806.73    16951.94    343.13 o
   8   8  -3    12519.75    11930.59    302.74 o
  10   8  -3    11654.75    12320.71    423.12 o
  12   8  -3    11573.61    13591.18    586.49 o
  14   8  -3     1190.32      736.16    594.60 o
  16   8  -3     2693.29     1395.06    786.54 o
   1   9  -3    34348.59    31832.62   1250.59 o
   3   9  -3    18893.96    19361.19    415.00 o
   5   9  -3    35304.09    35579.41    659.39 o
   7   9  -3    22302.42    22720.98    605.57 o
   9   9  -3     4515.92     4600.79    309.28 o
  11   9  -3    21545.15    21128.32   1094.94 o
  13   9  -3     3828.27     5091.78    632.21 o
  15   9  -3     6152.39     6151.99   1125.61 o
  17   9  -3      652.80     -195.14   1272.73 o
   0  10  -3    17312.66    18928.47    939.19 o
   2  10  -3    42677.99    42159.05    897.33 o
   4  10  -3    21011.87    24309.85    713.35 o
   6  10  -3    22536.13    22631.72    436.31 o
   8  10  -3     5735.00     6250.54    337.75 o
  10  10  -3     2917.92     2872.86    316.87 o
  12  10  -3      426.26      440.62    398.04 o
  14  10  -3      208.05      478.29    754.99 o
  16  10  -3      329.45      379.48   1484.49 o
   1  11  -3      124.67      693.44    236.64 o
   3  11  -3    10706.64    10430.07    472.71 o
   5  11  -3     2090.73     1799.10    358.04 o
   7  11  -3     3376.67     3383.32    200.70 o
   9  11  -3     2886.87     3107.32    355.66 o
  11  11  -3     2742.54     2666.63    432.49 o
  13  11  -3     2266.14     4070.65    745.97 o
  15  11  -3      111.16     -168.00   1394.91 o
  17  11  -3      223.38      512.23   1679.62 o
   0  12  -3    83575.73    87411.81   2843.76 o
   2  12  -3    36885.29    35371.02    807.48 o
   4  12  -3    16038.80    17305.30    408.75 o
   6  12  -3     6440.51     6876.18    260.95 o
   8  12  -3    10396.92    11501.80    673.73 o
  10  12  -3     3913.21     4427.86    484.33 o
  12  12  -3     2756.78     2167.46    423.50 o
  14  12  -3     1238.48     1702.84    738.94 o
  16  12  -3      237.01      500.94   1177.02 o
   1  13  -3    11651.25    11104.72    889.50 o
   3  13  -3     9069.67     8873.47    315.80 o
   5  13  -3     3668.24     3719.97    542.81 o
   7  13  -3     9722.60     9952.03    344.61 o
   9  13  -3      893.63     1159.02    522.56 o
  11  13  -3     1560.35     2225.91    425.10 o
  13  13  -3      957.55     2492.84    883.89 o
  15  13  -3      422.84     1027.79   1221.80 o
   0  14  -3    67299.84    68570.61   2482.40 o
   2  14  -3     4427.91     4606.25    299.81 o
   4  14  -3    60054.05    62089.63    894.27 o
   6  14  -3    10448.88    10633.92    490.65 o
   8  14  -3    16754.13    17655.74    470.37 o
  10  14  -3     1437.85      847.27    360.91 o
  12  14  -3    19726.45    18566.34   1034.51 o
  14  14  -3     1794.71     -884.09    947.65 o
   1  15  -3     6483.98     6600.96    300.71 o
   3  15  -3     4446.04     5128.33    379.58 o
   5  15  -3      895.63     1394.22    205.86 o
   7  15  -3     6897.56     7051.45    408.49 o
   9  15  -3     2816.86     3456.27    762.51 o
  11  15  -3     1159.54     1492.79    632.45 o
  13  15  -3      924.94     1195.57    878.71 o
  15  15  -3     1023.97      748.93   1520.98 o
   0  16  -3     8740.26     9140.66    626.25 o
   2  16  -3    37962.05    38225.34    652.42 o
   4  16  -3     6382.99     6972.34    346.78 o
   6  16  -3    36808.67    37244.38    767.57 o
   8  16  -3     1975.40     2734.44    448.56 o
  10  16  -3    17259.74    18553.15    742.39 o
  12  16  -3      748.54      369.09    562.76 o
  14  16  -3     8491.13     8740.51   1703.11 o
   1  17  -3    10775.33    10885.41    638.71 o
   3  17  -3    12203.39    13307.39    455.17 o
   5  17  -3    10556.58    10950.33    443.32 o
   7  17  -3     8085.74     7951.39    543.09 o
   9  17  -3     3802.94     3033.67    502.12 o
  11  17  -3     5638.15     7129.41   1037.37 o
  13  17  -3     3082.44      377.63   1377.34 o
   0  18  -3    30579.68    30689.51   1199.04 o
   2  18  -3     6138.07     6884.45    837.22 o
   4  18  -3    26235.91    26607.62   1049.92 o
   6  18  -3     1623.97     1679.69    397.93 o
   8  18  -3    10801.66     9290.40    708.71 o
  10  18  -3      595.63      934.97    609.99 o
  12  18  -3     5218.27     5429.65   1556.13 o
  14  18  -3      388.36     3205.67   1704.74 o
   1  19  -3    16104.69    17509.40    784.37 o
   3  19  -3    11920.52    13319.32    613.14 o
   5  19  -3    17225.43    16629.12    677.16 o
   7  19  -3     7200.76     8525.82    853.03 o
   9  19  -3    16176.16    15052.88    913.05 o
  11  19  -3     3994.88     4572.10    811.99 o
  13  19  -3     7348.90     8633.91   1780.44 o
   0  20  -3     9975.73     8229.90   1081.75 o
   2  20  -3     3241.34     3533.54    774.42 o
   4  20  -3     3186.01     1698.43    613.35 o
   6  20  -3     1822.17     2746.94    479.28 o
   8  20  -3     3853.14     2583.51   1042.35 o
  10  20  -3     1124.30      304.95    732.39 o
  12  20  -3      265.59      229.73   1773.87 o
   1  21  -3     1343.20      893.54    700.34 o
   3  21  -3       57.18      -30.91    517.51 o
   5  21  -3       77.63      361.41    570.46 o
   7  21  -3     4148.81     3931.39    792.02 o
   9  21  -3     1160.07      718.49    747.22 o
  11  21  -3     1244.34      811.70    996.25 o
   0  22  -3     1890.78     3022.37    717.42 o
   2  22  -3     1634.00      527.82    608.28 o
   4  22  -3     1069.49      202.40    508.05 o
   6  22  -3      350.52     1222.24   1008.78 o
   8  22  -3     1051.44     -750.26    757.20 o
  10  22  -3     1692.72     3695.45   1136.05 o
   1  23  -3     2604.40     2726.18    656.45 o
   3  23  -3      115.00      449.31    632.44 o
   5  23  -3     1253.35     2133.44    747.33 o
   7  23  -3     1776.24     1152.56   1053.99 o
   9  23  -3     1191.50     2841.98   2000.06 o
   0  24  -3     1031.52     -519.02    812.67 o
   2  24  -3     2778.32     2715.43    637.51 o
   4  24  -3      321.48       73.01    638.90 o
   6  24  -3     1354.40     4172.21   1846.48 o
   8  24  -3       52.74      353.49   1093.38 o
   1  25  -3      857.84      576.16    898.29 o
   3  25  -3      237.68       54.66   1090.43 o
   5  25  -3     1944.61     1517.58   1200.08 o
   7  25  -3      102.25      292.74   2151.02 o
   0  26  -3     9849.37     9850.65   2080.92 o
   2  26  -3      483.13     -273.25    825.54 o
   4  26  -3    10752.08    11710.67   1303.42 o
   6  26  -3      273.43     4164.91   1697.51 o
   1  27  -3     2222.30     1958.00   1102.90 o
   3  27  -3     3258.77      -28.24   1442.82 o
   2   0  -2    56668.45    50125.76   1073.61 o
   4   0  -2    11887.43     9325.13    359.84 o
   6   0  -2    73524.34    72531.23   2352.59 o
   8   0  -2     9201.10    10344.00    620.58 o
  10   0  -2    26737.70    25528.88   1335.05 o
  12   0  -2     5182.74     4971.80    656.01 o
  14   0  -2    12770.66    13973.50    818.85 o
  16   0  -2     1464.23      264.81   1082.47 o
  18   0  -2     6848.59     7011.38   1734.19 o
   3   1  -2    16975.23    19518.36    196.13 o
   5   1  -2    59592.88    59859.87    504.59 o
   7   1  -2    10663.56     9520.84    174.38 o
   9   1  -2    10577.92    10105.16    273.55 o
  11   1  -2     5830.51     6001.27    354.36 o
  13   1  -2    15839.10    15046.36    663.32 o
  15   1  -2     1813.32     1455.19    794.11 o
  17   1  -2     2103.69     1012.31    828.78 o
   0   2  -2     3966.10     2138.12    790.22 o
   2   2  -2    82994.59    82338.90    682.06 o
   4   2  -2     2288.38     2101.83     95.98 o
   6   2  -2     6992.21     6356.80    171.81 o
   8   2  -2     4020.21     3744.27    189.52 o
  10   2  -2    11804.60    12107.77    532.55 o
  12   2  -2      163.02       79.64    388.65 o
  14   2  -2     5527.06     6362.21    516.24 o
  16   2  -2      127.66      541.03   1029.01 o
  18   2  -2     5552.07     7478.80   1234.48 o
   1   3  -2    15156.99    13764.05    172.32 o
   3   3  -2     6628.87     5453.46    102.91 o
   5   3  -2    11917.88    11219.72    185.66 o
   7   3  -2     1306.37     1234.08    147.80 o
   9   3  -2     9687.56     9559.52    389.92 o
  11   3  -2      581.23      772.57    264.88 o
  13   3  -2     3700.92     2692.91    399.24 o
  15   3  -2     1541.36     1921.64    502.56 o
  17   3  -2      814.56     1379.19   1414.99 o
   0   4  -2    23257.99    22638.72    441.95 o
   2   4  -2   168638.47   170010.36   1568.54 o
   4   4  -2    40763.02    45165.51    468.44 o
   6   4  -2    87828.81    85974.33   1695.07 o
   8   4  -2    10758.54    10064.65    448.62 o
  10   4  -2     3025.94     2902.94    234.00 o
  12   4  -2     2318.40     2277.26    536.37 o
  14   4  -2    10550.56    10625.66    595.03 o
  16   4  -2      608.08     -703.94    703.94 o
  18   4  -2      571.15      575.65   1431.31 o
   1   5  -2    14028.20    14873.76    328.87 o
   3   5  -2    32628.81    32886.39    432.62 o
   5   5  -2     8616.38     9362.04    165.41 o
   7   5  -2    11574.56    10956.17    324.06 o
   9   5  -2     2984.36     2957.22    246.52 o
  11   5  -2     3438.26     3109.03    298.90 o
  13   5  -2     1158.10     1111.46    432.15 o
  15   5  -2     2190.34     1652.36    643.26 o
  17   5  -2      311.38     -757.30   1020.14 o
   0   6  -2     1116.24     1068.01    227.30 o
   2   6  -2     2832.11     3243.37    133.97 o
   4   6  -2     9746.98    11132.14    274.04 o
   6   6  -2      615.63      599.48    139.44 o
   8   6  -2     1322.88     1638.62    223.91 o
  10   6  -2      397.81       -5.92    215.49 o
  12   6  -2     6156.78     6529.45    492.39 o
  14   6  -2     2473.77     3807.99    553.72 o
  16   6  -2     1323.05       76.24    990.58 o
  18   6  -2      462.98     1725.38   1170.88 o
   1   7  -2     7413.89     7032.29    239.54 o
   3   7  -2    15963.01    16438.09    347.17 o
   5   7  -2     7795.77     7789.41    258.06 o
   7   7  -2     1219.05     1039.65    219.33 o
   9   7  -2    11770.93    11866.28    489.48 o
  11   7  -2     1114.13      740.05    348.93 o
  13   7  -2     1927.29     1356.06    548.23 o
  15   7  -2     2755.38     2800.48   1383.21 o
  17   7  -2      891.62      572.18   1170.37 o
   0   8  -2    44648.20    42317.63   1460.28 o
   2   8  -2     4690.63     4107.29    387.21 o
   4   8  -2    30536.05    31375.87    572.89 o
   6   8  -2     4616.55     4141.91    182.20 o
   8   8  -2    10505.07     9814.21    346.98 o
  10   8  -2     3360.49     3167.41    293.13 o
  12   8  -2     4033.46     4395.58    993.55 o
  14   8  -2     4512.89     4583.76    709.58 o
  16   8  -2      473.08     -336.24   1000.92 o
   1   9  -2    28108.29    30461.95    843.93 o
   3   9  -2    14411.03    13357.94    331.86 o
   5   9  -2     7349.42     7059.17    386.53 o
   7   9  -2    25882.69    25441.57    507.96 o
   9   9  -2    11221.59    11088.41    398.48 o
  11   9  -2     2589.01     2435.77    321.41 o
  13   9  -2     6627.86     7632.27   1389.57 o
  15   9  -2     2340.72     3008.12    901.76 o
  17   9  -2     2167.85     5070.00   1429.02 o
   0  10  -2    60649.87    58874.83   1989.13 o
   2  10  -2    42703.09    41867.50    855.54 o
   4  10  -2     2638.64     2709.08    239.56 o
   6  10  -2    67674.14    67613.72    843.97 o
   8  10  -2    13938.37    14042.87    353.26 o
  10  10  -2    29610.66    28569.47    668.05 o
  12  10  -2      847.74      641.98    409.71 o
  14  10  -2    18076.72    16172.28   1227.14 o
  16  10  -2     1602.35     1332.63   1036.42 o
   1  11  -2     9980.62     8927.02    657.23 o
   3  11  -2    40963.65    40464.96   1347.52 o
   5  11  -2    22841.37    22768.31    474.52 o
   7  11  -2     5002.00     5562.32    259.09 o
   9  11  -2    11344.78    11265.63    427.34 o
  11  11  -2    19242.27    18177.60    575.68 o
  13  11  -2     1716.46     1418.06    764.29 o
  15  11  -2     4409.26     4879.31   1052.80 o
  17  11  -2     4411.22     6520.29   1819.83 o
   0  12  -2    12469.91    13670.61    862.94 o
   2  12  -2    27121.05    24807.53    628.97 o
   4  12  -2     8853.10     7911.31    504.47 o
   6  12  -2    27406.88    25772.37   1119.29 o
   8  12  -2    16159.67    15682.76    572.17 o
  10  12  -2     8936.41     9323.66    548.29 o
  12  12  -2     5249.07     5885.26    454.33 o
  14  12  -2     4011.36     3889.27   1037.23 o
  16  12  -2     5159.60     3743.74   1671.49 o
   1  13  -2    16472.05    16162.75    571.97 o
   3  13  -2     4992.76     5325.83    539.03 o
   5  13  -2     5153.44     4673.30    234.11 o
   7  13  -2    12831.18    13415.26    385.71 o
   9  13  -2     2668.02     3335.18    381.38 o
  11  13  -2     3420.58     4695.76    866.84 o
  13  13  -2     2449.65     1516.37    836.05 o
  15  13  -2     1574.87      775.87   1004.55 o
   0  14  -2    14743.00    15019.25    705.10 o
   2  14  -2    42717.52    43134.53    926.92 o
   4  14  -2     2290.12     2627.28    373.62 o
   6  14  -2    24612.82    25057.44    509.22 o
   8  14  -2       84.05     -224.15    284.44 o
  10  14  -2    14637.16    14432.94    877.27 o
  12  14  -2       52.51      245.93    568.21 o
  14  14  -2     3581.53     2673.72   1096.11 o
   1  15  -2     6341.52     5845.58    282.55 o
   3  15  -2    19168.85    19867.73    479.91 o
   5  15  -2      199.60      177.77    200.71 o
   7  15  -2    16330.75    17115.25    464.93 o
   9  15  -2      619.01      269.58    615.37 o
  11  15  -2     5851.93     5104.27    556.12 o
  13  15  -2      345.64     1063.05   1603.92 o
  15  15  -2     1129.23     -542.41   1553.69 o
   0  16  -2     6282.13     6440.55   1153.84 o
   2  16  -2     9798.61    10103.25    367.17 o
   4  16  -2     1825.79     2036.25    250.90 o
   6  16  -2     5358.51     4906.31    359.59 o
   8  16  -2     1981.28     1992.52    478.67 o
  10  16  -2     1503.48     2252.44    484.58 o
  12  16  -2      236.11      314.83    596.26 o
  14  16  -2      551.06      495.97   1423.78 o
   1  17  -2     1284.45      975.54    315.48 o
   3  17  -2     1192.98      494.14    344.49 o
   5  17  -2      965.19     1302.86    334.60 o
   7  17  -2       23.33     -221.60    313.93 o
   9  17  -2       31.23      836.71    549.62 o
  11  17  -2      543.45      114.29    703.14 o
  13  17  -2      255.95      629.68   1233.34 o
   0  18  -2      190.93      -84.06    464.87 o
   2  18  -2     4372.84     5811.38    574.08 o
   4  18  -2     2783.51     2908.59    545.30 o
   6  18  -2     1065.40      464.26    370.85 o
   8  18  -2      578.62      354.24    512.74 o
  10  18  -2     3921.41     6162.30    859.27 o
  12  18  -2       78.52     1082.91    794.35 o
  14  18  -2     1317.08     1123.48   1689.38 o
   1  19  -2     1376.09      837.05    450.85 o
   3  19  -2     5195.70     6841.66    967.55 o
   5  19  -2      625.49      397.17    390.67 o
   7  19  -2     2261.39     2829.14    493.84 o
   9  19  -2      419.33     -148.48    624.12 o
  11  19  -2     1800.94     1579.60   1306.68 o
  13  19  -2      596.87    -1542.31   1542.31 o
   0  20  -2      845.20     1351.63    581.69 o
   2  20  -2     2077.51     1971.37    434.24 o
   4  20  -2     6832.54     7087.87    657.11 o
   6  20  -2      607.12     -469.52    469.52 o
   8  20  -2     4084.30     3146.45    698.96 o
  10  20  -2      423.89      606.71   1740.46 o
  12  20  -2     2831.41     3190.77   1369.29 o
   1  21  -2     4430.58     3626.96    969.70 o
   3  21  -2     7108.71     6684.98    611.82 o
   5  21  -2     3449.36     3224.43   1110.85 o
   7  21  -2     4727.38     4205.36    713.15 o
   9  21  -2     2897.85     2050.68   1338.66 o
  11  21  -2     4088.12     2097.97    979.36 o
   0  22  -2     3422.43     4592.36   1828.05 o
   2  22  -2    13522.66    13720.93    835.66 o
   4  22  -2     1266.88      976.63    604.07 o
   6  22  -2    11949.25    12592.77    875.87 o
   8  22  -2      985.17     1150.23    729.59 o
  10  22  -2     3293.08     2383.06    979.87 o
   1  23  -2     5476.66     6122.95    638.31 o
   3  23  -2    14230.65    15984.06   1070.78 o
   5  23  -2     2360.21     3496.93    713.40 o
   7  23  -2     8574.54     8694.68    909.23 o
   9  23  -2     2175.52      673.94   1049.91 o
   0  24  -2     3877.34     4026.31    939.81 o
   2  24  -2     5449.47     5105.66    694.69 o
   4  24  -2     2814.95     2360.63    666.17 o
   6  24  -2     7523.34     8841.16   1569.32 o
   8  24  -2     1589.18     3586.78   1090.52 o
   1  25  -2     3391.12     4940.58    734.91 o
   3  25  -2     2919.28     2712.30   1220.74 o
   5  25  -2     2310.35     2148.53    953.77 o
   7  25  -2     3031.10     2535.52   1855.43 o
   0  26  -2      225.96    -1026.00   1026.00 o
   2  26  -2     3717.13     3201.11    742.74 o
   4  26  -2     1884.88     1063.60   1744.82 o
   6  26  -2     2308.24     -221.16   1645.29 o
   1  27  -2      755.98     1156.69    782.97 o
   3  27  -2       41.81     1677.31   1073.06 o
   3   1  -1    28625.87    29683.88    270.93 o
   5   1  -1     6337.13     6013.38    201.14 o
   7   1  -1     9853.62     9984.48    279.76 o
   9   1  -1     2167.72     2839.27    341.95 o
  11   1  -1     2248.35     2563.78    372.56 o
  13   1  -1     4057.58     4236.36    389.72 o
  15   1  -1      943.96     1073.97    606.29 o
  17   1  -1     2497.77     1381.16    696.47 o
   2   2  -1    22414.54    23222.00    187.07 o
   4   2  -1    20982.86    22081.24    312.33 o
   6   2  -1     1865.38     1713.78    134.69 o
   8   2  -1    20024.59    20914.98    342.63 o
  10   2  -1     2033.92     2125.54    215.18 o
  12   2  -1     6823.19     6704.77    389.49 o
  14   2  -1      269.04       51.69    732.69 o
  16   2  -1     8184.60     6496.20    686.67 o
  18   2  -1      422.61       30.26    988.13 o
   1   3  -1    22872.51    21185.38    268.33 o
   3   3  -1    16380.23    14758.69    217.30 o
   5   3  -1      238.09      541.54     86.85 o
   7   3  -1    46568.36    45705.13    570.33 o
   9   3  -1     1979.91     2079.98    235.10 o
  11   3  -1    13427.74    12852.05    802.45 o
  13   3  -1      805.01      790.46    368.53 o
  15   3  -1    10934.13    11646.99   1127.09 o
  17   3  -1     1981.23      977.67    798.81 o
   0   4  -1    45928.04    50954.33   1040.89 o
   2   4  -1    43031.33    40733.77    453.02 o
   4   4  -1    41632.80    44263.13    564.49 o
   6   4  -1     8095.10     7906.63    323.33 o
   8   4  -1     2661.37     2905.55    169.89 o
  10   4  -1    15083.20    14542.90    326.92 o
  12   4  -1     6730.19     7808.50    689.28 o
  14   4  -1     2839.54     3174.26    466.63 o
  16   4  -1     2681.95     2332.07   1267.67 o
  18   4  -1     1787.73     1216.28   1407.75 o
   1   5  -1    29483.27    27421.68    518.70 o
   3   5  -1    22184.76    23466.87    364.44 o
   5   5  -1    16625.34    15267.97    312.01 o
   7   5  -1    21760.64    21490.47    359.74 o
   9   5  -1     9096.61     9607.38    455.77 o
  11   5  -1    12194.86    12621.66    406.02 o
  13   5  -1     5821.57     4658.10    455.66 o
  15   5  -1     6983.34     7410.43    663.16 o
  17   5  -1     4291.77     2128.60    843.61 o
   0   6  -1    84834.59    78314.63   2266.84 o
   2   6  -1    58967.88    56437.76   1016.78 o
   4   6  -1   108375.76   110227.89   1385.54 o
   6   6  -1    29185.00    28977.96    524.09 o
   8   6  -1    46390.10    46560.61    669.46 o
  10   6  -1    17050.46    16944.74    599.28 o
  12   6  -1    19870.80    19735.97    867.33 o
  14   6  -1     2270.42     3562.73    645.41 o
  16   6  -1    11580.26    13306.29   1173.59 o
  18   6  -1     1513.26     3703.46   1391.89 o
   1   7  -1    42333.80    41162.47    972.56 o
   3   7  -1    23598.91    21754.52    418.83 o
   5   7  -1    12728.40    12718.36    272.24 o
   7   7  -1    33547.44    33057.89    459.25 o
   9   7  -1    12502.08    13103.50    373.73 o
  11   7  -1     7202.30     7482.08    349.10 o
  13   7  -1     7157.96     8088.66    592.85 o
  15   7  -1     5012.69     3764.58    727.08 o
  17   7  -1     1926.72     1574.30   1335.60 o
   0   8  -1    15337.92    16269.91    769.71 o
   2   8  -1    20240.59    19708.67    877.77 o
   4   8  -1    31529.79    32643.33   1207.13 o
   6   8  -1    22572.39    22090.13    408.02 o
   8   8  -1     6879.48     6664.66    303.26 o
  10   8  -1     3651.20     3729.19    562.17 o
  12   8  -1     1176.52     1251.15    481.06 o
  14   8  -1    10043.84    10835.22   1258.10 o
  16   8  -1      447.01     2013.78   1095.93 o
   1   9  -1    25117.54    25662.56    751.62 o
   3   9  -1    14055.78    14047.07    358.93 o
   5   9  -1    16227.86    16150.49    405.94 o
   7   9  -1    24969.17    25420.61    438.66 o
   9   9  -1     8354.97     9628.76    433.30 o
  11   9  -1     6392.16     6370.06    777.11 o
  13   9  -1     6227.79     6538.50    669.76 o
  15   9  -1     1407.20     -127.46    685.55 o
  17   9  -1      755.14     1151.84   1454.85 o
   0  10  -1    24575.61    22934.20   1040.55 o
   2  10  -1     2243.21     2561.06    202.91 o
   4  10  -1    11065.61    10731.08    291.36 o
   6  10  -1     8549.71     8598.86    241.31 o
   8  10  -1     5990.88     5032.10    294.33 o
  10  10  -1     1874.38     1462.73    366.67 o
  12  10  -1     1176.47     1697.63    765.11 o
  14  10  -1     6624.26     6587.17    971.81 o
  16  10  -1      466.79     2223.40   3442.45 o
   1  11  -1     9506.67    11059.44    756.61 o
   3  11  -1     8249.46     7973.22    256.40 o
   5  11  -1    11340.88    11868.51    401.50 o
   7  11  -1     1867.93     1811.57    169.88 o
   9  11  -1     1523.98     1621.85    282.23 o
  11  11  -1     1301.01     1073.45    435.62 o
  13  11  -1      968.47      957.92    616.27 o
  15  11  -1     1546.74     2110.82   1250.81 o
  17  11  -1      269.57     3080.09   1642.76 o
   0  12  -1     2232.57     2848.01    360.01 o
   2  12  -1    25779.32    25897.41    944.48 o
   4  12  -1     5196.00     5027.85    220.27 o
   6  12  -1     2227.91     2615.05    196.43 o
   8  12  -1     1661.45     2511.00    284.09 o
  10  12  -1     2226.00     1826.40    332.06 o
  12  12  -1     1853.65     1522.41    887.53 o
  14  12  -1      154.29      824.25    704.87 o
  16  12  -1     1637.20     -732.13   1603.56 o
   1  13  -1     1786.81     2157.51    239.15 o
   3  13  -1     1999.03     2231.70    174.36 o
   5  13  -1      476.82      513.46    208.31 o
   7  13  -1     5037.69     5329.37    244.00 o
   9  13  -1      655.60     1395.97    577.84 o
  11  13  -1      772.81     1771.55    385.10 o
  13  13  -1     1076.05     -569.81    971.56 o
  15  13  -1     1699.20     3051.83   1038.13 o
   0  14  -1    12226.77    12270.84    640.26 o
   2  14  -1     3508.96     3969.89    402.32 o
   4  14  -1     3975.51     4095.43    321.17 o
   6  14  -1      203.86     -190.84    250.88 o
   8  14  -1     4076.95     4823.96    349.67 o
  10  14  -1      360.03      234.40    356.82 o
  12  14  -1     4463.21     4597.04    535.79 o
  14  14  -1       82.53      765.01    959.29 o
  16  14  -1     1483.78     4693.59   1879.82 o
   1  15  -1     7209.73     7013.28    294.91 o
   3  15  -1     5296.52     5515.35    251.00 o
   5  15  -1    14045.32    14900.31    391.95 o
   7  15  -1     2606.85     3336.38    313.61 o
   9  15  -1     8296.53     9321.89    468.76 o
  11  15  -1     6272.38     7469.36    871.31 o
  13  15  -1     2454.60     1376.87   1614.85 o
  15  15  -1     2574.00     2269.73   1559.83 o
   0  16  -1    20216.72    20057.95    593.99 o
   2  16  -1     9819.99    10156.61    451.46 o
   4  16  -1    19082.11    18112.69    432.56 o
   6  16  -1     7339.08     6833.58    329.87 o
   8  16  -1     3901.02     4298.46    382.84 o
  10  16  -1     9341.63    10444.18    623.38 o
  12  16  -1     1803.09     3044.55    736.22 o
  14  16  -1     5377.94     6902.25   1676.55 o
   1  17  -1    17467.08    16029.36    584.18 o
   3  17  -1     5755.30     5567.66    333.19 o
   5  17  -1    13415.28    14417.89    997.34 o
   7  17  -1     5341.04     6004.36    554.09 o
   9  17  -1    14250.39    16537.96   1972.79 o
  11  17  -1      835.63      338.87   1002.57 o
  13  17  -1     6630.96     9554.31   1635.18 o
   0  18  -1     2973.86     3391.86    580.30 o
   2  18  -1     6879.15     6917.53    642.51 o
   4  18  -1    10978.13    11402.63    603.19 o
   6  18  -1     2042.50     1649.32    683.90 o
   8  18  -1     5909.19     5717.95    968.45 o
  10  18  -1     9832.71     9117.02    785.36 o
  12  18  -1     1747.51     1256.16    768.62 o
  14  18  -1     3246.96     1326.93   1694.98 o
   1  19  -1     6191.41     6814.29    793.59 o
   3  19  -1    12185.55    12853.13    740.45 o
   5  19  -1     7639.71     8821.88    590.92 o
   7  19  -1     2701.08     3041.17    495.63 o
   9  19  -1     6394.65     5462.01    877.22 o
  11  19  -1     3275.79     1023.85    746.98 o
  13  19  -1      898.41     1628.49   1556.76 o
   0  20  -1     3108.63     3439.86    619.37 o
   2  20  -1     6249.53     6844.22    516.68 o
   4  20  -1      385.68      506.26    528.99 o
   6  20  -1     2617.11     3068.01    511.18 o
   8  20  -1     2068.04     1030.56    719.88 o
  10  20  -1     3753.15     3871.92   1852.82 o
  12  20  -1      642.68      625.22   1051.71 o
   1  21  -1     2581.11     3069.84    874.18 o
   3  21  -1     4286.35     6395.30    580.28 o
   5  21  -1     3330.43     6967.97   1594.97 o
   7  21  -1      727.45      340.50    778.82 o
   9  21  -1     1693.45     1447.22    738.02 o
  11  21  -1      954.85     -686.23    991.77 o
   0  22  -1     1328.09     -389.30   1345.00 o
   2  22  -1     1520.63     1596.15    526.62 o
   4  22  -1     1595.26     1621.70    710.61 o
   6  22  -1      898.37      919.72    683.19 o
   8  22  -1      140.01     1222.63   1504.54 o
  10  22  -1     2842.86     1291.57    996.14 o
   1  23  -1      428.83      557.85    821.60 o
   3  23  -1       45.32      893.08    732.83 o
   5  23  -1      215.08     1668.08    583.85 o
   7  23  -1      152.57     1058.65    795.58 o
   9  23  -1      279.73      162.17    853.69 o
   0  24  -1       55.76      341.70    901.15 o
   2  24  -1     3885.63     4100.83   1162.18 o
   4  24  -1     1552.83      454.45    627.07 o
   6  24  -1     4972.19     4587.48   1160.07 o
   8  24  -1      170.08     -382.54    899.45 o
   1  25  -1     2071.65     2492.52   1062.52 o
   3  25  -1      926.49     1094.20    780.50 o
   5  25  -1     1653.17     -572.03    869.15 o
   7  25  -1      154.16     3506.00   1195.20 o
   0  26  -1    11721.00    11052.39   1227.50 o
   2  26  -1     1572.93     -247.70    717.46 o
   4  26  -1     3532.14     2911.97    855.84 o
   6  26  -1     2395.87     3289.39   1188.85 o
   1  27  -1     2723.68     3702.98   1262.76 o
   3  27  -1     1319.44      859.88   1104.90 o
   2   0   0    18042.82    19168.22   1533.43 o
   4   0   0   929271.06   845526.00  11594.14 o
   6   0   0   194214.00   186271.66   6131.33 o
   8   0   0   677349.69   658374.63   9916.34 o
  10   0   0     2088.66     2633.76    479.59 o
  12   0   0   100948.59    99527.48   2447.92 o
  14   0   0    30077.56    35048.69   1455.77 o
  16   0   0    37719.31    36484.40   2018.13 o
  18   0   0     3820.89     6246.02   1228.44 o
   3   1   0      566.92       94.90     50.53 o
   5   1   0    33712.98    32847.63    366.98 o
   7   1   0      320.62      683.31     89.49 o
   9   1   0    13295.05    12642.71    431.67 o
  11   1   0      469.93      944.81    288.56 o
  13   1   0     6192.80     5434.02    448.66 o
  15   1   0       57.27     -116.99    515.62 o
  17   1   0     2048.47      899.59    823.48 o
   2   2   0    84306.06    80516.45    650.13 o
   4   2   0    28326.42    27793.22    529.38 o
   6   2   0    46859.44    45648.41   1204.27 o
   8   2   0      156.36      151.04    109.11 o
  10   2   0     8662.24     9456.52    509.88 o
  12   2   0     1074.19      511.76    324.62 o
  14   2   0     7979.37     8934.93    649.93 o
  16   2   0      826.24      824.82    780.16 o
  18   2   0     2139.68     1674.88    915.47 o
   1   3   0    31675.21    29333.62    459.52 o
   3   3   0    13759.30    12186.02    169.42 o
   5   3   0     9509.71     8665.47    319.06 o
   7   3   0    31147.60    29739.90    477.19 o
   9   3   0     1685.69     2025.71    182.30 o
  11   3   0    12136.56    11739.00    478.43 o
  13   3   0     4477.92     5515.59    444.76 o
  15   3   0     9062.14     7946.22    662.62 o
  17   3   0       22.22     -317.50    800.33 o
   0   4   0    10277.96    10425.77    694.81 o
   2   4   0      236.10      151.66     46.24 o
   4   4   0    25817.21    24246.85    298.19 o
   6   4   0     4694.37     5693.04    171.98 o
   8   4   0    22442.34    22536.77    650.58 o
  10   4   0       80.30       72.07    208.15 o
  12   4   0     6750.03     7518.40    448.36 o
  14   4   0       16.86      423.17    472.87 o
  16   4   0     1439.44     1785.60    730.54 o
  18   4   0        8.08     -967.76    967.76 o
   1   5   0     9970.42     9337.29    249.51 o
   3   5   0    58701.13    68630.70    804.07 o
   5   5   0       25.21       18.02     51.17 o
   7   5   0    10114.36    11655.22    290.10 o
   9   5   0      288.48      436.50    165.36 o
  11   5   0      356.94      386.71    298.05 o
  13   5   0     4977.33     5138.46    466.41 o
  15   5   0       36.15      553.72    663.28 o
  17   5   0     3039.18     2858.37    833.45 o
   0   6   0    66762.60    65832.01   1950.83 o
   2   6   0      794.59      959.21    108.88 o
   4   6   0    13122.68    13060.50    253.78 o
   6   6   0     1655.68     1877.82     99.45 o
   8   6   0    22341.68    22022.28    450.04 o
  10   6   0      834.70      515.91    229.20 o
  12   6   0      859.76      768.06    384.98 o
  14   6   0     2926.33     3075.73    560.39 o
  16   6   0      343.00      -71.47    732.31 o
  18   6   0      420.60     1195.85   1346.49 o
   1   7   0      927.61     2273.33    237.87 o
   3   7   0    16849.11    16738.81    322.36 o
   5   7   0    28890.95    27394.51    449.10 o
   7   7   0     2250.01     2458.46    264.11 o
   9   7   0    35501.50    35472.56    591.07 o
  11   7   0       26.25       81.84    309.34 o
  13   7   0    11426.00    12028.97    753.95 o
  15   7   0      675.75     1308.95    679.81 o
  17   7   0     2521.93     3132.61   1160.89 o
   0   8   0    92350.20    91869.97   2714.93 o
   2   8   0     6842.33     6731.03    222.73 o
   4   8   0    42941.52    38865.32   1429.62 o
   6   8   0      381.92      204.47    171.58 o
   8   8   0    30695.40    30479.34    739.44 o
  10   8   0     5811.64     5079.09    317.54 o
  12   8   0       25.62      738.17    487.23 o
  14   8   0     2346.78     2899.72    663.66 o
  16   8   0      840.14      343.78    916.41 o
   1   9   0     3710.21     3231.02    168.64 o
   3   9   0      107.05      313.43    222.05 o
   5   9   0     3325.26     3329.16    204.97 o
   7   9   0     2696.19     2907.50    319.23 o
   9   9   0       51.92      313.06    235.44 o
  11   9   0      428.44      842.41    306.68 o
  13   9   0      281.71     1191.80    560.05 o
  15   9   0      211.83     -556.54   2220.95 o
  17   9   0      744.81      -31.36   1218.37 o
   0  10   0    47229.96    48485.64   1211.44 o
   2  10   0    63342.38    61480.40    891.31 o
   4  10   0    96078.53    94005.27   1158.78 o
   6  10   0    43913.07    42968.78    612.81 o
   8  10   0    10250.52     9276.60    457.77 o
  10  10   0    31293.66    32487.58    719.36 o
  12  10   0     7866.77     7965.13    768.76 o
  14  10   0     6584.36     7344.17    744.89 o
  16  10   0     1569.62     1663.38   1244.09 o
   1  11   0    34276.87    32540.05    567.06 o
   3  11   0    10830.69    10337.44    476.65 o
   5  11   0    52776.87    50852.35    734.03 o
   7  11   0      883.93      869.16    180.11 o
   9  11   0    16022.90    16888.99    950.94 o
  11  11   0     5011.68     5736.81    456.55 o
  13  11   0     2609.66     2198.80    605.75 o
  15  11   0     1010.55     2220.23   1359.45 o
  17  11   0     3091.65     3836.52   4132.48 o
   0  12   0    98524.95    96656.84   2171.15 o
   2  12   0      533.93      916.60    154.77 o
   4  12   0    76213.25    76383.64   1460.18 o
   6  12   0      139.73      352.00    159.66 o
   8  12   0    43077.22    43978.71    728.95 o
  10  12   0      741.05      421.55    321.92 o
  12  12   0    27133.33    28231.35    753.55 o
  14  12   0     1225.81      977.96    876.29 o
  16  12   0    10485.01     7827.57   1582.21 o
   1  13   0     4242.72     3838.87    226.93 o
   3  13   0    32219.66    31768.54    896.12 o
   5  13   0     5254.86     4964.35    382.98 o
   7  13   0    12489.89    13484.67    379.96 o
   9  13   0     3835.68     3945.63    355.72 o
  11  13   0    11197.74    12541.91    534.88 o
  13  13   0     2367.01     2434.50    636.17 o
  15  13   0     4067.05     1587.66   1377.34 o
   0  14   0     5020.18     5299.47    478.34 o
   2  14   0     6755.03     6709.63    329.37 o
   4  14   0     3839.32     3873.37    226.03 o
   6  14   0     5721.69     5412.59    358.40 o
   8  14   0      557.07      511.35    369.05 o
  10  14   0       50.16      403.17    352.50 o
  12  14   0     1929.03     1895.13    462.08 o
  14  14   0      111.22     -359.97    881.57 o
  16  14   0     1491.01     3939.96   1751.17 o
   1  15   0     6068.52     6224.78    392.58 o
   3  15   0    46739.15    47061.88    924.42 o
   5  15   0      275.64       38.84    270.87 o
   7  15   0    25922.12    26864.07    669.18 o
   9  15   0     4003.45     4618.45    471.45 o
  11  15   0    13966.49    14456.23    613.71 o
  13  15   0      274.32     -922.56   1078.49 o
  15  15   0     7035.28     5920.60   1647.10 o
   0  16   0     4758.00     4645.29    289.43 o
   2  16   0    17405.36    17316.20    782.73 o
   4  16   0      709.47      809.52    398.69 o
   6  16   0    10694.19    10310.63    586.35 o
   8  16   0     9796.60    11001.84    612.49 o
  10  16   0      534.09      358.04    465.77 o
  12  16   0     7101.80     8852.84    925.09 o
  14  16   0      742.42     2317.07   1400.47 o
   1  17   0      149.56     -326.07    355.49 o
   3  17   0     5981.90     6620.13    358.45 o
   5  17   0     2907.34     3331.70    379.62 o
   7  17   0      695.57     -142.44    345.07 o
   9  17   0     1641.10     2333.43    752.88 o
  11  17   0      418.00     -297.75    637.60 o
  13  17   0      180.33     -631.85   1280.14 o
   0  18   0      380.20     1215.98    733.93 o
   2  18   0     9978.15    10812.30    532.77 o
   4  18   0      428.56      400.66    337.79 o
   6  18   0     5401.81     5060.68    457.65 o
   8  18   0      619.72     -256.92    518.31 o
  10  18   0     1794.79     1164.63    636.45 o
  12  18   0       78.31      462.16    763.78 o
  14  18   0     2343.40     2609.05   1575.19 o
   1  19   0     3942.41     2710.98    753.38 o
   3  19   0     6093.38     6817.58    702.76 o
   5  19   0     1208.89     1276.96    724.01 o
   7  19   0     1965.03     3328.41    615.56 o
   9  19   0     3429.18     1326.25    635.19 o
  11  19   0       85.53     -646.70   1196.14 o
  13  19   0      162.95     1625.78   1538.69 o
   0  20   0     3909.56     3695.32   1168.38 o
   2  20   0     8382.46     9170.09    755.82 o
   4  20   0      596.52      288.05    421.80 o
   6  20   0     1820.48      511.14    726.67 o
   8  20   0     6301.37     5533.67    729.04 o
  10  20   0     1096.82       81.77    719.61 o
  12  20   0      620.91      983.93   1683.28 o
   1  21   0     3772.56     3099.04    488.02 o
   3  21   0     7077.97     9724.73   1389.27 o
   5  21   0     4612.89     4661.18    546.26 o
   7  21   0     3880.14     4483.96    740.47 o
   9  21   0      147.39      153.76    739.72 o
  11  21   0     6196.87     4533.69   1189.76 o
   0  22   0       51.30      344.54   1514.21 o
   2  22   0    16185.47    16420.24   1007.70 o
   4  22   0      420.41      281.94    789.99 o
   6  22   0    10903.21     9475.04   1497.85 o
   8  22   0      730.51     1322.11    769.74 o
  10  22   0     3758.74      963.28    943.38 o
   1  23   0    10182.67    12326.26    745.02 o
   3  23   0     7008.73     6214.99    658.92 o
   5  23   0     4864.52     5335.92   1057.20 o
   7  23   0    12056.85    11322.08    986.45 o
   9  23   0     2130.30     1232.27    829.84 o
   0  24   0      243.35     -168.29    844.01 o
   2  24   0      114.58      438.67    621.57 o
   4  24   0       79.30     -532.12    989.66 o
   6  24   0       68.06     2544.59    978.35 o
   8  24   0      510.62     -946.04    997.05 o
   1  25   0     1798.96     1455.02    681.30 o
   3  25   0     2604.06     3210.71   1259.78 o
   5  25   0     1111.61      -96.70    819.78 o
   7  25   0     2200.71      900.87   1184.63 o
   0  26   0     3073.60     5566.71   1646.29 o
   2  26   0       43.90      889.18    740.59 o
   4  26   0     5690.06     4722.02    837.15 o
   6  26   0       11.90      844.33   1601.93 o
   1  27   0       30.20       30.99    829.80 o
   3  27   0       86.22     2306.90   1032.95 o
   3   1   1    29427.90    30614.81    254.19 o
   5   1   1     5929.03     5758.27    188.81 o
   7   1   1    10092.24    10213.17    207.57 o
   9   1   1     2002.54     2292.47    227.75 o
  11   1   1     2352.20     2837.46    291.22 o
  13   1   1     3925.70     3628.01   1117.44 o
  15   1   1     1043.53     2006.16   1504.68 o
  17   1   1     2391.47     1456.77    694.43 o
   2   2   1    23856.29    24571.63    188.14 o
   4   2   1    21680.16    22572.42    337.39 o
   6   2   1     2364.18     2281.55    109.80 o
   8   2   1    19191.53    19541.09    328.43 o
  10   2   1     2221.30     1755.05    215.77 o
  12   2   1     6809.46     6862.81    435.32 o
  14   2   1      176.54      738.33    447.75 o
  16   2   1     7902.42     7045.14    889.22 o
  18   2   1      550.61     -915.34    915.34 o
   1   3   1    21570.66    19991.93    221.89 o
   3   3   1    16113.59    14359.38    154.75 o
   5   3   1      496.31      655.81    121.53 o
   7   3   1    44684.66    43700.59    554.25 o
   9   3   1     2304.23     2185.62    208.20 o
  11   3   1    12577.72    11154.33    458.16 o
  13   3   1      829.00     1233.76    633.20 o
  15   3   1    10370.03     9520.04   1141.36 o
  17   3   1     1992.45     2279.86   1226.90 o
   0   4   1    43757.74    52403.66   1114.42 o
   2   4   1    43131.14    41231.77    407.05 o
   4   4   1    41469.72    43446.96    445.76 o
   6   4   1     8240.65     7656.28    290.43 o
   8   4   1     1903.28     2022.11    168.52 o
  10   4   1    14057.55    14695.78    456.28 o
  12   4   1     7070.08     6645.59    442.04 o
  14   4   1     2364.26     3583.55    624.00 o
  16   4   1     2258.60     2479.30    632.44 o
  18   4   1     1630.52     1860.95   1329.25 o
   1   5   1    31216.69    28346.60    410.40 o
   3   5   1    19599.22    20332.68    261.76 o
   5   5   1    16866.25    15813.50    194.60 o
   7   5   1    23108.81    22890.43    461.09 o
   9   5   1     8928.21     8936.92    277.95 o
  11   5   1    12693.26    13088.14    366.67 o
  13   5   1     5745.17     6354.93    486.07 o
  15   5   1     7437.09     8986.00    701.81 o
  17   5   1     4305.89     2998.11    879.36 o
   0   6   1    81120.38    73734.10   1522.06 o
   2   6   1    62745.59    60390.98    722.80 o
   4   6   1   102825.17   103827.73   1030.46 o
   6   6   1    32353.47    33121.84    347.03 o
   8   6   1    44029.78    41833.91    791.28 o
  10   6   1    18880.75    18752.13    648.83 o
  12   6   1    18305.24    18079.43    623.41 o
  14   6   1     2556.82     3163.32    603.91 o
  16   6   1    11211.91    11516.50    925.96 o
  18   6   1     1658.93     3616.07   1400.51 o
   1   7   1    44384.66    42621.95    608.06 o
   3   7   1    22934.23    21628.12    378.54 o
   5   7   1    13390.41    13008.91    246.79 o
   7   7   1    34516.73    33389.57    543.82 o
   9   7   1    12273.00    12869.72    350.30 o
  11   7   1     6915.83     7708.10    320.53 o
  13   7   1     7505.37     7300.98    507.91 o
  15   7   1     4895.47     6107.76   1019.86 o
  17   7   1     1925.35     3771.29   1149.52 o
   0   8   1    17249.83    18202.44    577.65 o
   2   8   1    22100.84    21424.38    341.14 o
   4   8   1    33980.34    33867.32    819.65 o
   6   8   1    23637.13    22305.80    364.31 o
   8   8   1     7901.17     8921.21    346.08 o
  10   8   1     4184.22     4694.06    290.96 o
  12   8   1     1580.33     1551.18    478.99 o
  14   8   1    10570.26    11296.64   1180.78 o
  16   8   1      412.78     1162.77   1476.18 o
   1   9   1    24933.57    24457.55    429.95 o
   3   9   1    13170.56    13159.88    305.00 o
   5   9   1    16572.87    17319.49    339.65 o
   7   9   1    23801.80    24224.30    460.23 o
   9   9   1     8629.56     8804.37    390.75 o
  11   9   1     5746.96     5611.16    438.96 o
  13   9   1     6281.27     5405.46    647.31 o
  15   9   1     1160.19      565.05   1007.76 o
  17   9   1      704.72      861.65   1119.19 o
   0  10   1    25487.34    26699.63    809.69 o
   2  10   1     2534.29     2621.99    201.24 o
   4  10   1    10485.49    10135.92    297.47 o
   6  10   1     9065.55     8906.80    363.12 o
   8  10   1     6284.42     6104.20    212.70 o
  10  10   1     1953.52     2056.13    397.59 o
  12  10   1     1109.57     1343.84    388.19 o
  14  10   1     6924.00     7632.65    759.57 o
  16  10   1      402.38      485.18   2255.73 o
   1  11   1     9418.50    10169.07    394.33 o
   3  11   1     8252.53     7786.99    262.27 o
   5  11   1    11304.16    11689.75    298.95 o
   7  11   1     1816.72     1668.93    180.99 o
   9  11   1     1638.55     1513.57    288.00 o
  11  11   1     1313.62      919.41    468.30 o
  13  11   1      945.38     -268.11    633.05 o
  15  11   1     1580.52     -928.64   1287.72 o
  17  11   1      286.50    -1147.22   1376.20 o
   0  12   1     2185.48     2836.20    348.91 o
   2  12   1    26097.87    25857.66    629.41 o
   4  12   1     5405.42     5173.48    246.83 o
   6  12   1     2273.25     2628.61    280.44 o
   8  12   1     1774.78     1768.95    222.62 o
  10  12   1     2328.56     2797.82    354.07 o
  12  12   1     1854.27     1024.74    387.52 o
  14  12   1      178.58     1525.62    713.99 o
  16  12   1     1681.82    -1166.92   1166.92 o
   1  13   1     2147.26     2607.11    179.06 o
   3  13   1     2381.11     2760.00    259.66 o
   5  13   1      368.25      194.01    208.77 o
   7  13   1     5392.33     5168.04    246.23 o
   9  13   1      612.85      409.55    303.31 o
  11  13   1      803.68      805.49    603.68 o
  13  13   1      944.44     1292.10   1155.13 o
  15  13   1     1757.24     -955.08   1358.55 o
   0  14   1    13448.27    13343.13    412.65 o
   2  14   1     2989.33     3031.30    294.26 o
   4  14   1     3745.10     3579.33    243.98 o
   6  14   1      103.70     -208.88    208.88 o
   8  14   1     4505.66     5185.79    472.34 o
  10  14   1      201.54      448.85    351.84 o
  12  14   1     4164.56     2943.54    464.60 o
  14  14   1       67.81       86.40   1023.20 o
  16  14   1     1539.90     2420.24   1693.54 o
   1  15   1     7018.12     7381.47    399.06 o
   3  15   1     5479.35     5422.38    302.80 o
   5  15   1    13980.69    14880.44    390.69 o
   7  15   1     2238.15     2827.63    263.41 o
   9  15   1     8569.77     9672.33    564.91 o
  11  15   1     5990.41     5962.50    673.78 o
  13  15   1     2480.85     1935.11   1272.73 o
  15  15   1     2382.57     2074.05   1621.99 o
   0  16   1    20530.18    21260.37    909.34 o
   2  16   1     8364.92     8814.98    512.75 o
   4  16   1    19485.00    18819.92    518.34 o
   6  16   1     7020.26     7548.73    424.33 o
   8  16   1     3355.00     3237.89    416.05 o
  10  16   1     9069.46     9673.91    605.21 o
  12  16   1     1850.85     2112.59    799.33 o
  14  16   1     5296.90     3401.35   1526.22 o
   1  17   1    17343.43    17335.17    603.96 o
   3  17   1     6348.85     6920.26    432.50 o
   5  17   1    13826.68    14984.43    498.15 o
   7  17   1     4996.78     5712.40    441.60 o
   9  17   1    14467.63    15592.58    828.34 o
  11  17   1     1108.00      427.64    924.83 o
  13  17   1     6531.03     1016.88   1383.12 o
   0  18   1     2904.05     3486.66   1868.89 o
   2  18   1     7064.35     8556.95    800.95 o
   4  18   1    10713.54    10356.56    681.70 o
   6  18   1     2296.43     2252.98    394.06 o
   8  18   1     5530.50     5661.58    644.24 o
  10  18   1    10282.67    11032.51    937.36 o
  12  18   1     1449.78     2042.84    770.66 o
  14  18   1     3427.66     2761.01   1595.97 o
   1  19   1     5695.40     6381.42    472.11 o
   3  19   1    11650.50    12142.47    605.95 o
   5  19   1     7348.96     7623.18    521.94 o
   7  19   1     2143.63     3363.80    619.02 o
   9  19   1     6231.45     6711.83    764.34 o
  11  19   1     2856.01     5435.98   1664.32 o
  13  19   1      880.43     4435.93   1673.84 o
   0  20   1     2525.05      885.87   1378.97 o
   2  20   1     6318.09     6421.58    683.73 o
   4  20   1      531.93      832.82    405.18 o
   6  20   1     2530.37     2729.26    499.47 o
   8  20   1     1735.85     1847.26    804.01 o
  10  20   1     4082.66     2979.36   1528.69 o
  12  20   1      467.71     1261.70   1020.91 o
   1  21   1     2680.95     2982.26    474.19 o
   3  21   1     4168.49     4614.96    534.68 o
   5  21   1     3362.31     4166.14    536.63 o
   7  21   1      849.36      911.27   1332.92 o
   9  21   1     1755.61     1132.06    758.85 o
  11  21   1      944.87     -343.80   1336.48 o
   0  22   1     1279.34       27.28   1082.20 o
   2  22   1     1613.53     1661.89    525.84 o
   4  22   1     1573.62     1081.59    681.91 o
   6  22   1      964.92      635.28    630.41 o
   8  22   1      112.89     2420.37   1197.57 o
  10  22   1     2893.89     2746.88   1402.13 o
   1  23   1      445.28     -212.86    532.99 o
   3  23   1       52.43     -490.37    875.53 o
   5  23   1      228.39     -594.82    594.82 o
   7  23   1      159.67     -414.01   1230.42 o
   9  23   1      280.55      810.74    866.18 o
   0  24   1       34.10     -479.61   1312.93 o
   2  24   1     3644.69     4945.95    675.47 o
   4  24   1     1687.41      755.40    621.34 o
   6  24   1     4710.24     6065.39   1139.29 o
   8  24   1      165.24     -136.96   1036.45 o
   1  25   1     2266.33     1912.51    774.55 o
   3  25   1      726.41     -710.76    710.76 o
   5  25   1     1829.99       98.72   1590.73 o
   7  25   1      176.13     1786.23   1618.37 o
   0  26   1    11732.58    12317.21   2574.00 o
   2  26   1     1233.15     4384.53   2230.48 o
   4  26   1     3638.38     2457.89    800.54 o
   6  26   1     2132.97     3105.60   2015.51 o
   1  27   1     2756.51     3597.79    852.39 o
   3  27   1     1194.69      121.63   1320.92 o
   2   0   2    56478.35    50539.19   1091.03 o
   4   0   2    11716.05     9367.50    231.52 o
   6   0   2    73295.52    67381.89   2307.21 o
   8   0   2    11178.87    10638.78    521.99 o
  10   0   2    28005.13    28705.01    860.96 o
  12   0   2     5348.96     4660.22    863.30 o
  14   0   2    13272.13    13053.58   2355.83 o
  16   0   2     1992.80     2145.29   1145.62 o
  18   0   2     7211.83     7843.94   1229.37 o
   3   1   2    14436.09    16826.49    158.69 o
   5   1   2    60846.51    60848.15    545.26 o
   7   1   2     9683.74     8474.40    172.86 o
   9   1   2    10633.87    10242.60    462.71 o
  11   1   2     5389.39     5554.51    382.25 o
  13   1   2    16258.28    16718.29    717.59 o
  15   1   2     1578.40     2340.26    837.42 o
  17   1   2     2037.01     2715.58    787.59 o
   0   2   2     4542.98      906.54    666.55 o
   2   2   2    79006.36    79502.34    548.90 o
   4   2   2     1843.68     1526.97     95.76 o
   6   2   2     6550.88     6317.38    169.12 o
   8   2   2     4836.91     5024.22    173.44 o
  10   2   2    10988.10    11437.11    347.35 o
  12   2   2      221.87      387.04    454.50 o
  14   2   2     5976.09     6092.77    736.03 o
  16   2   2      104.03       38.29    599.94 o
  18   2   2     5335.69     3316.57    840.08 o
   1   3   2    15449.79    14400.53    198.49 o
   3   3   2     7019.99     6023.81     87.72 o
   5   3   2    12432.79    12149.97    180.59 o
   7   3   2     1478.01     1431.65    239.05 o
   9   3   2    10103.18    10214.73    485.26 o
  11   3   2      661.49      313.72    326.43 o
  13   3   2     3859.74     4110.58    787.28 o
  15   3   2     1558.01      480.50    545.94 o
  17   3   2      788.62     -230.74    721.23 o
   0   4   2    22198.04    21476.13    448.39 o
   2   4   2   168700.47   170228.27   1573.18 o
   4   4   2    39365.02    44226.55    407.92 o
   6   4   2    87733.92    89333.31   1129.92 o
   8   4   2    10627.51     9849.47    435.28 o
  10   4   2     2903.39     3126.83    215.50 o
  12   4   2     2090.85     1973.28    365.09 o
  14   4   2    10516.69    11743.12    689.47 o
  16   4   2      516.79       28.68    617.27 o
  18   4   2      586.92     1080.84   1398.78 o
   1   5   2    14517.96    15632.87    229.36 o
   3   5   2    32359.99    33140.92    476.65 o
   5   5   2     8948.46     9393.92    142.12 o
   7   5   2    12045.65    12011.22    283.53 o
   9   5   2     3110.07     3042.21    205.60 o
  11   5   2     3567.42     3928.09    307.73 o
  13   5   2     1205.65       28.08    480.30 o
  15   5   2     2253.24     2651.60    595.56 o
  17   5   2      293.39      605.75   1028.76 o
   0   6   2     1058.48     1061.67    304.27 o
   2   6   2     2798.81     3157.90    110.89 o
   4   6   2     9557.58    10558.81    186.38 o
   6   6   2      572.58      569.26     66.01 o
   8   6   2     1277.87     1593.49    190.53 o
  10   6   2      424.30      310.27    204.65 o
  12   6   2     6066.67     5574.00    551.67 o
  14   6   2     2536.65     1652.16    606.82 o
  16   6   2     1288.67      831.17    745.09 o
  18   6   2      455.03     -469.36   1767.62 o
   1   7   2     8052.18     7589.14    156.06 o
   3   7   2    16303.71    16575.74    326.68 o
   5   7   2     8291.09     8654.14    262.77 o
   7   7   2     1078.85      939.33    122.63 o
   9   7   2    12348.91    12946.71    441.43 o
  11   7   2     1159.58     1012.10    242.94 o
  13   7   2     2126.70     2743.76    451.80 o
  15   7   2     2981.67     2587.17   1246.71 o
  17   7   2     1017.53      769.50   3438.66 o
   0   8   2    46220.84    45129.88   1084.56 o
   2   8   2     4934.23     4570.16    271.20 o
   4   8   2    30643.79    31572.95    702.12 o
   6   8   2     4718.11     4904.52    173.05 o
   8   8   2    11069.13    11304.20    341.86 o
  10   8   2     3662.25     3937.48    333.61 o
  12   8   2     3902.93     4864.31    485.62 o
  14   8   2     4848.71     7276.90   1683.33 o
  16   8   2      534.16       16.05    980.54 o
   1   9   2    25479.61    25355.02    378.50 o
   3   9   2    13949.11    13124.81    303.76 o
   5   9   2     6527.26     5841.70    203.77 o
   7   9   2    23758.47    24218.90    403.88 o
   9   9   2    10760.46    11177.10    399.75 o
  11   9   2     2145.34     3263.19    422.06 o
  13   9   2     6455.23     7433.95    689.23 o
  15   9   2     1947.06      281.24    851.21 o
  17   9   2     2160.40     1190.97   2966.53 o
   0  10   2    59540.99    52902.03   1299.65 o
   2  10   2    44199.33    42314.52    586.88 o
   4  10   2     3523.04     3313.18    171.08 o
   6  10   2    69088.88    68374.56    865.89 o
   8  10   2    13022.33    13470.76    298.77 o
  10  10   2    30873.47    31006.29    705.91 o
  12  10   2     1224.44     2096.84    400.34 o
  14  10   2    18613.27    16502.48   2550.15 o
  16  10   2     1776.77     2022.02   1428.84 o
   1  11   2    10264.97     9914.93    216.82 o
   3  11   2    42099.26    41055.20    673.68 o
   5  11   2    22884.82    22613.55    593.06 o
   7  11   2     5756.37     6140.08    276.58 o
   9  11   2    11304.88    11693.22    437.54 o
  11  11   2    20096.45    21142.38    771.10 o
  13  11   2     1652.72     2268.62    621.34 o
  15  11   2     4811.80     5092.22   1654.24 o
  17  11   2     4511.81     4465.18   1621.41 o
   0  12   2    13683.39    13207.46    595.03 o
   2  12   2    26188.22    24893.57    579.18 o
   4  12   2     9209.60     9150.19    354.27 o
   6  12   2    25601.32    23871.89    641.24 o
   8  12   2    17497.16    17926.31    388.93 o
  10  12   2     8302.70     8473.03    691.77 o
  12  12   2     5262.20     5098.68    444.19 o
  14  12   2     3737.48     4487.28    944.93 o
  16  12   2     5617.78     3048.65   1618.55 o
   1  13   2    17134.23    16001.59    483.57 o
   3  13   2     5130.87     5670.32    339.52 o
   5  13   2     5541.88     5470.81    246.80 o
   7  13   2    12894.79    13395.08    346.52 o
   9  13   2     2993.38     3430.46    360.24 o
  11  13   2     3190.01     3997.86    422.16 o
  13  13   2     2681.08     1985.48   1568.87 o
  15  13   2     1528.67     2136.56   1019.84 o
   0  14   2    14049.29    15264.44    711.87 o
   2  14   2    41323.21    41737.14    716.50 o
   4  14   2     2923.57     3248.39    217.39 o
   6  14   2    22757.56    23298.69    537.19 o
   8  14   2       38.66      232.72    286.46 o
  10  14   2    13890.58    13099.49    539.28 o
  12  14   2      110.05      474.38    435.73 o
  14  14   2     3116.26     -202.53    871.80 o
  16  14   2     1059.79     3114.96   1671.49 o
   1  15   2     7073.67     6712.54    376.83 o
   3  15   2    19892.01    19712.23    541.30 o
   5  15   2      308.57      407.97    206.52 o
   7  15   2    17223.63    17055.96    728.74 o
   9  15   2      464.16      292.05    463.91 o
  11  15   2     6207.99     5754.31    499.13 o
  13  15   2      356.53      751.71    830.09 o
  15  15   2     1291.06      485.67   1565.25 o
   0  16   2     6190.98     7190.95   1093.85 o
   2  16   2     9748.90     9252.11    450.90 o
   4  16   2     1714.58     1848.16    274.80 o
   6  16   2     5367.64     6529.67    623.99 o
   8  16   2     1915.21     1810.47    435.52 o
  10  16   2     1499.00     1683.92    709.11 o
  12  16   2      213.30     -937.33    937.33 o
  14  16   2      495.68     2469.39   1520.80 o
   1  17   2     1287.27      663.01    426.19 o
   3  17   2     1214.94     1407.23    410.04 o
   5  17   2      966.06      694.53    292.25 o
   7  17   2       23.55      215.61    386.51 o
   9  17   2       30.38     -630.40    725.86 o
  11  17   2      539.72      612.67   1131.75 o
  13  17   2      253.31     1606.45   1380.41 o
   0  18   2      249.91      554.21    477.27 o
   2  18   2     4414.90     4764.54    428.56 o
   4  18   2     3001.58     3143.46    339.49 o
   6  18   2     1114.84     1203.05    444.41 o
   8  18   2      606.02      522.95    535.39 o
  10  18   2     4062.20     4030.25    729.70 o
  12  18   2       97.42      249.14    759.70 o
  14  18   2     1379.66     3841.49   1710.70 o
   1  19   2     1184.37     1581.61    432.97 o
   3  19   2     5258.76     5588.71    488.72 o
   5  19   2      542.45      712.79    571.71 o
   7  19   2     2202.74     2650.29   1258.78 o
   9  19   2      409.87      111.05    621.73 o
  11  19   2     1868.90      674.84    922.57 o
  13  19   2      631.20     1223.22   1560.01 o
   0  20   2     1153.37     1204.71    572.37 o
   2  20   2     1754.08     2306.83    450.44 o
   4  20   2     6691.93     8191.20    741.28 o
   6  20   2      433.68       27.86    745.11 o
   8  20   2     4424.81     4773.56   1194.30 o
  10  20   2      296.22      -67.33    760.94 o
  12  20   2     2879.69     2646.17   2472.47 o
   1  21   2     3917.80     4859.88    792.91 o
   3  21   2     6873.80     6672.60    574.44 o
   5  21   2     3035.43     4711.93    549.08 o
   7  21   2     4475.50     5994.34    782.40 o
   9  21   2     2480.13     1151.97   1053.75 o
  11  21   2     4169.77     6387.56   2669.22 o
   0  22   2     2843.42      761.54    650.74 o
   2  22   2    14265.07    14613.64    857.68 o
   4  22   2      855.67     1628.95    620.74 o
   6  22   2    12599.38    13739.42   1531.79 o
   8  22   2      776.79     1723.32    754.92 o
  10  22   2     3467.98     1564.78   1500.20 o
   1  23   2     5912.67     6404.23    633.73 o
   3  23   2    15399.04    18095.29    834.46 o
   5  23   2     2529.20     3142.53    676.92 o
   7  23   2     9128.21     8210.14   1581.84 o
   9  23   2     2505.21     1546.88   1682.15 o
   0  24   2     4090.37     3105.02   1784.33 o
   2  24   2     4848.48     7513.28    731.19 o
   4  24   2     2908.49     2747.61    655.54 o
   6  24   2     6832.78     4434.84   1179.31 o
   8  24   2     1772.79     1029.41   1054.15 o
   1  25   2     3441.73     3310.77    694.42 o
   3  25   2     3151.29     3343.84    768.53 o
   5  25   2     2484.53    -1011.83   1049.49 o
   7  25   2     2929.87     3139.84   1192.00 o
   0  26   2      249.40    -1131.79   1131.79 o
   2  26   2     3798.52     2436.52    760.56 o
   4  26   2     2164.86      863.65   1695.34 o
   6  26   2     2231.42      185.46   1737.53 o
   1  27   2      789.19     1889.64   1153.90 o
   3  27   2       24.19     1671.92   1873.65 o
   1   1   3    15239.20     6863.53   1487.05 o
   3   1   3    29011.58    31318.51    369.04 o
   5   1   3     2008.26     2092.64     87.64 o
   7   1   3    22230.82    22315.66    320.99 o
   9   1   3     2126.49     2144.77    178.38 o
  11   1   3     3535.14     3644.57    647.50 o
  13   1   3     2991.95     3267.31    455.52 o
  15   1   3     1009.07      429.67    529.97 o
  17   1   3      789.44     1186.88    676.44 o
   0   2   3     3373.24     1996.36   1131.67 o
   2   2   3     4686.15     4415.67     62.96 o
   4   2   3    15213.18    15697.62    254.62 o
   6   2   3    17971.17    18241.91    497.78 o
   8   2   3     6675.61     6086.24    195.15 o
  10   2   3      921.38      897.85    198.16 o
  12   2   3     3604.88     3130.64    425.14 o
  14   2   3      717.78      646.23    624.34 o
  16   2   3     1302.34     2108.70    594.50 o
  18   2   3     1251.73     1066.68    812.97 o
   1   3   3    38674.67    37471.16    359.12 o
   3   3   3    90755.15    90175.27    712.96 o
   5   3   3    27408.63    26502.88    317.36 o
   7   3   3    22246.82    22856.05    382.81 o
   9   3   3    13687.60    13965.93    468.70 o
  11   3   3    14591.20    13582.85    579.75 o
  13   3   3      983.34     -291.94    455.10 o
  15   3   3     4515.34     4463.61    595.45 o
  17   3   3     3193.56     3846.08    741.50 o
   0   4   3    83156.11    78503.31   1262.70 o
   2   4   3   395311.28   392580.56   3540.90 o
   4   4   3     1551.80     2411.52    109.40 o
   6   4   3   153536.41   153858.00   1417.38 o
   8   4   3    63031.21    61555.14    799.79 o
  10   4   3    26050.54    26981.62    484.39 o
  12   4   3    15897.32    16574.12    597.94 o
  14   4   3    12884.99    13531.58    712.92 o
  16   4   3    10126.06    13113.26   1417.04 o
  18   4   3     3077.90     4324.29   1160.25 o
   1   5   3     8528.25     6946.82    231.41 o
   3   5   3    22601.90    23706.47    402.20 o
   5   5   3    15436.45    15365.49    196.06 o
   7   5   3    11024.02    10451.64    264.64 o
   9   5   3    12545.07    12537.12    321.48 o
  11   5   3     4384.89     4017.55    292.70 o
  13   5   3     3427.29     1827.85   1020.42 o
  15   5   3     2906.21     2445.87    601.08 o
  17   5   3       55.65     -827.75    827.75 o
   0   6   3    51914.80    45720.84   1031.07 o
   2   6   3    53820.95    53105.85    646.64 o
   4   6   3   267673.72   271268.09   2697.54 o
   6   6   3    19565.08    19638.13    257.31 o
   8   6   3    50777.63    52603.03    736.12 o
  10   6   3     9950.28    10010.59    435.06 o
  12   6   3    37890.73    39207.70   1153.66 o
  14   6   3     4124.89     4357.45    727.93 o
  16   6   3     8661.46     9520.59   2201.57 o
  18   6   3      867.86     -865.34   1194.25 o
   1   7   3    71128.63    68736.32    905.02 o
   3   7   3    29548.67    27685.18    450.35 o
   5   7   3    26743.37    26280.98    369.70 o
   7   7   3    43469.01    43215.23    568.80 o
   9   7   3    17283.27    17369.39    401.42 o
  11   7   3     4198.62     4378.96    290.15 o
  13   7   3    14850.37    15692.05   1027.75 o
  15   7   3     2462.32     4153.50    928.82 o
  17   7   3     3159.99     3705.85   1123.16 o
   0   8   3    66530.16    62851.29   1997.90 o
   2   8   3    58241.41    57759.20    720.69 o
   4   8   3    53630.73    54786.38    723.94 o
   6   8   3    17363.61    16996.67    306.48 o
   8   8   3    12812.68    12741.60    332.15 o
  10   8   3    11191.01    10846.51    545.72 o
  12   8   3    12020.56    12776.36    566.25 o
  14   8   3     1034.63     -140.94   1315.73 o
  16   8   3     2405.26     2138.08   1183.20 o
   1   9   3    33976.31    29257.01   1839.94 o
   3   9   3    18146.40    18077.45    380.28 o
   5   9   3    34942.64    35625.59    546.12 o
   7   9   3    21764.17    22161.12    514.11 o
   9   9   3     4702.31     5272.59    440.73 o
  11   9   3    20939.96    21500.56    881.76 o
  13   9   3     4024.93     5342.15   1214.19 o
  15   9   3     6120.17     6076.42   1396.31 o
  17   9   3      524.11    -1377.70   1377.70 o
   0  10   3    18217.92    18578.50    654.48 o
   2  10   3    41239.67    41114.23    567.93 o
   4  10   3    22060.02    24411.03    466.72 o
   6  10   3    21583.08    21641.02    389.90 o
   8  10   3     6211.88     6666.34    309.45 o
  10  10   3     2598.05     1821.44    304.24 o
  12  10   3      527.40      514.24    532.36 o
  14  10   3      222.41      525.10    815.11 o
  16  10   3      258.82    -1010.44   1010.44 o
   1  11   3      131.25      118.27    373.46 o
   3  11   3    10557.42    10695.02    292.59 o
   5  11   3     2144.71     1807.20    214.54 o
   7  11   3     3320.96     3037.33    195.52 o
   9  11   3     2910.78     2758.14    303.00 o
  11  11   3     2694.75     3419.54    522.87 o
  13  11   3     2310.36     2072.52    757.97 o
  15  11   3      106.53      994.35    898.10 o
  17  11   3      225.85     -429.89   2874.93 o
   0  12   3    83253.86    85525.34   1976.81 o
   2  12   3    37133.58    36930.72    542.71 o
   4  12   3    15846.49    17675.59    669.87 o
   6  12   3     6377.74     6826.39    268.39 o
   8  12   3    10306.64    11443.94    643.71 o
  10  12   3     3911.23     4249.75    380.67 o
  12  12   3     2769.96     2010.72    565.42 o
  14  12   3     1154.60     2153.90    915.57 o
  16  12   3      233.21     -458.62   3689.99 o
   1  13   3    11924.73    11991.12    539.41 o
   3  13   3     9891.48     9900.55    326.22 o
   5  13   3     3911.12     3854.96    273.02 o
   7  13   3     9698.59     9725.41    351.49 o
   9  13   3     1115.28     1394.61    344.04 o
  11  13   3     1653.44     1169.92    565.16 o
  13  13   3      893.27     -829.10    829.10 o
  15  13   3      497.43    -1459.98   1802.85 o
   0  14   3    65785.43    65508.59   1697.95 o
   2  14   3     4278.63     4250.28    386.86 o
   4  14   3    60183.41    63436.36    996.01 o
   6  14   3     9780.27    10744.66    406.01 o
   8  14   3    16525.48    16077.57    590.99 o
  10  14   3     1339.86     1865.65    431.95 o
  12  14   3    19648.78    17125.14    816.41 o
  14  14   3     1519.58     1568.86    937.96 o
  16  14   3     2451.30    -1015.07   2805.46 o
   1  15   3     6887.20     7140.97    391.65 o
   3  15   3     4027.07     4603.01    345.67 o
   5  15   3      807.08      788.91    215.65 o
   7  15   3     7028.95     6943.27    324.72 o
   9  15   3     2436.56     2960.98    375.74 o
  11  15   3      909.41     1178.93   1041.50 o
  13  15   3      735.06     -299.85    786.29 o
  15  15   3      986.16     -530.30   1490.45 o
   0  16   3     8541.11     9227.52    634.20 o
   2  16   3    37528.59    36815.76    876.18 o
   4  16   3     7709.51     8331.81    553.70 o
   6  16   3    36136.29    36520.15   1094.57 o
   8  16   3     1924.04     3585.41    847.94 o
  10  16   3    17500.55    16032.30    951.13 o
  12  16   3     1020.94     -319.04    858.83 o
  14  16   3     8154.27     8879.10   1723.71 o
   1  17   3    11551.13    12196.80    695.77 o
   3  17   3    12019.84    13944.58    568.84 o
   5  17   3    11323.03    10517.68    623.15 o
   7  17   3     8225.27     8718.92    455.71 o
   9  17   3     4322.65     5031.86    537.13 o
  11  17   3     5636.14     6350.55    842.22 o
  13  17   3     3221.60     1355.30   1349.70 o
   0  18   3    32198.88    32047.84   1232.38 o
   2  18   3     5703.60     4683.38    585.25 o
   4  18   3    27013.06    28061.72    842.73 o
   6  18   3     1502.16     1231.55    330.32 o
   8  18   3    11451.22    10797.32    938.45 o
  10  18   3      651.23     1873.34    961.74 o
  12  18   3     5294.80     7016.91   1554.29 o
  14  18   3      554.16    -1683.42   1683.42 o
   1  19   3    15583.42    15307.11    754.17 o
   3  19   3    11554.57    12565.08   1062.63 o
   5  19   3    17153.81    18078.39    711.96 o
   7  19   3     6468.59     7520.08    825.62 o
   9  19   3    16412.79    17592.14    969.97 o
  11  19   3     3685.91     4543.36    809.43 o
  13  19   3     7141.43     6225.23   1714.31 o
   0  20   3    10497.75     9462.34   1159.98 o
   2  20   3     2684.85     2442.85    450.58 o
   4  20   3     3621.23     3634.40    925.47 o
   6  20   3     1463.56     1786.10    681.88 o
   8  20   3     4064.87     3256.93    712.87 o
  10  20   3      985.53      376.79    737.70 o
  12  20   3      281.19      427.83   1344.17 o
   1  21   3     1127.31      816.80    712.90 o
   3  21   3      111.44     -350.63    531.34 o
   5  21   3      122.44      909.01    567.62 o
   7  21   3     3816.26     2183.83    868.46 o
   9  21   3     1325.75     1686.73   2318.34 o
  11  21   3     1218.40      480.53   1227.60 o
   0  22   3     2017.64     4887.72    764.01 o
   2  22   3     1559.93     1979.37    505.10 o
   4  22   3     1108.36     1644.27    817.51 o
   6  22   3      317.54      -21.18    658.21 o
   8  22   3     1123.37     2350.30    808.22 o
  10  22   3     1653.09     2625.77   1287.01 o
   1  23   3     2653.44     2937.56    721.04 o
   3  23   3      133.74      746.12    745.72 o
   5  23   3     1311.47      694.75    711.03 o
   7  23   3     1810.46      757.62    803.39 o
   9  23   3     1237.93     1158.29   1428.02 o
   0  24   3     1169.62     1301.64   1313.92 o
   2  24   3     2688.49     2539.55   1449.69 o
   4  24   3      330.77     -643.40    643.40 o
   6  24   3     1361.14     -138.49    954.24 o
   8  24   3       51.72     1071.07   1047.18 o
   1  25   3      949.01      345.82   1203.48 o
   3  25   3      187.13     -697.98    697.98 o
   5  25   3     2030.60     1124.75   1337.05 o
   7  25   3       54.03     1936.93   1132.26 o
   0  26   3     9978.67     7680.58   1164.43 o
   2  26   3      301.71      -76.19   1299.24 o
   4  26   3    10723.69    10422.44   1380.05 o
   6  26   3      283.78     1073.01   1314.01 o
   1  27   3     2307.96     4228.73   1632.38 o
   3  27   3     3109.96     1509.51   1263.14 o
   0   0   4     1647.09      448.94    395.79 o
   2   0   4     4065.06     5847.77    117.24 o
   4   0   4     4578.07     4360.69    104.87 o
   6   0   4    26998.63    27677.90   1065.81 o
   8   0   4     8357.69     8315.64    325.73 o
  10   0   4     8247.53     8047.34    613.63 o
  12   0   4    12384.89    11944.75    835.95 o
  14   0   4     6918.22     6239.77   1124.12 o
  16   0   4     4888.91     6254.90   1174.07 o
  18   0   4      733.66     -142.02   2315.99 o
   1   1   4    38298.71    35956.47    642.75 o
   3   1   4    74206.97    74792.48    618.46 o
   5   1   4    15167.89    13779.24    237.10 o
   7   1   4    30455.98    29212.52    355.58 o
   9   1   4    14408.12    14799.42    391.16 o
  11   1   4    12959.53    11504.88    527.94 o
  13   1   4     7688.51     7847.02    732.48 o
  15   1   4     6916.99     5230.52    802.85 o
  17   1   4     3181.22     3245.68   1049.82 o
   0   2   4    32521.41    30599.07   1011.82 o
   2   2   4    36207.31    35588.23    293.91 o
   4   2   4    17886.23    18483.21    201.12 o
   6   2   4    28426.49    27140.80    615.55 o
   8   2   4    23092.92    22114.79    382.53 o
  10   2   4    27861.56    28066.65    599.16 o
  12   2   4     5745.22     5400.15    477.55 o
  14   2   4    11081.21    10664.18    929.20 o
  16   2   4     9558.04    10950.86   1154.56 o
  18   2   4     4587.96     5327.41    879.45 o
   1   3   4    24250.57    24060.11    300.95 o
   3   3   4    35293.62    36973.30    330.36 o
   5   3   4    23412.65    23449.86    330.14 o
   7   3   4    19285.46    19166.91    318.35 o
   9   3   4     8133.72     8377.44    328.34 o
  11   3   4     9918.45    10391.71    901.11 o
  13   3   4     4217.37     4331.51    497.72 o
  15   3   4     3635.66     4296.19    874.26 o
  17   3   4     2354.30     3034.74    747.65 o
   0   4   4      394.81      227.17    111.80 o
   2   4   4    81687.38    90710.35    874.38 o
   4   4   4    21083.77    22046.04    243.18 o
   6   4   4    37690.02    38866.23    450.27 o
   8   4   4     2176.26     2531.25    174.87 o
  10   4   4     3103.73     2840.11    202.57 o
  12   4   4      725.90       47.24    386.87 o
  14   4   4     1359.62      840.69    596.69 o
  16   4   4      607.39     1203.21    614.49 o
  18   4   4      497.71       92.70   1520.45 o
   1   5   4     4221.54     3848.73    127.33 o
   3   5   4     9454.87    10071.20    209.52 o
   5   5   4     3754.12     3763.64    173.27 o
   7   5   4    23502.30    23713.75    455.74 o
   9   5   4     3048.29     2947.69    206.64 o
  11   5   4     2715.64     3315.84    523.29 o
  13   5   4      313.32      640.56    461.09 o
  15   5   4        3.65     -757.64    799.56 o
  17   5   4      109.56     -318.87    715.54 o
   0   6   4    10990.56    13840.90    513.86 o
   2   6   4     2269.70     2971.23    137.93 o
   4   6   4   105104.06   110530.10   1456.19 o
   6   6   4    20392.45    22003.72    288.81 o
   8   6   4     4332.47     4304.67    227.77 o
  10   6   4      686.66      661.60    349.90 o
  12   6   4     3979.99     4715.69    486.38 o
  14   6   4     1747.22      943.36    619.54 o
  16   6   4      137.39      722.69    725.89 o
  18   6   4     1208.11     1860.98   1452.66 o
   1   7   4    10767.16    11561.99    304.82 o
   3   7   4     1658.79     1415.58    109.53 o
   5   7   4    13962.54    15029.48    274.25 o
   7   7   4    12525.78    12317.93    268.84 o
   9   7   4     2732.93     2944.18    223.56 o
  11   7   4     4373.45     4483.46    286.91 o
  13   7   4     1534.56      580.37    727.77 o
  15   7   4     2046.74      674.95    662.20 o
  17   7   4     1242.37      150.60   1231.17 o
   0   8   4     4926.50     6046.86    854.45 o
   2   8   4     4547.71     4170.04    209.46 o
   4   8   4     8957.65     8328.85    234.72 o
   6   8   4     7320.57     7192.99    226.28 o
   8   8   4     2941.67     2785.41    300.27 o
  10   8   4     6613.32     6264.47    296.40 o
  12   8   4    11019.60    11989.94    633.18 o
  14   8   4     4794.97     4000.71    859.93 o
  16   8   4     2378.92     -431.55   1946.31 o
   1   9   4    32504.54    31121.04    615.85 o
   3   9   4     9341.31     8128.63    246.30 o
   5   9   4    14481.32    14006.47    307.17 o
   7   9   4    17129.69    16939.92    315.53 o
   9   9   4     6720.66     6478.43    312.04 o
  11   9   4     4225.05     3627.30    354.30 o
  13   9   4    11453.86    10101.72   2218.60 o
  15   9   4     3752.95     5373.21   1390.62 o
  17   9   4     2374.60    -1172.70   2163.58 o
   0  10   4     1913.30     1641.48    273.40 o
   2  10   4     5322.69     4869.33    184.74 o
   4  10   4     8949.04     8419.53    260.43 o
   6  10   4     5481.17     5785.07    379.64 o
   8  10   4     5567.03     5791.80    416.18 o
  10  10   4     7003.06     7128.66    393.13 o
  12  10   4     3461.90     2820.81    813.37 o
  14  10   4     2728.28     4442.48    896.22 o
  16  10   4     3271.41     3462.98   1103.73 o
   1  11   4     4582.54     3677.85    241.56 o
   3  11   4    31301.15    29930.52    537.09 o
   5  11   4     7129.58     7067.19    243.20 o
   7  11   4     4030.76     3653.55    207.99 o
   9  11   4     5175.65     5156.02    345.01 o
  11  11   4     9062.21     9072.02    559.43 o
  13  11   4     3234.59     3606.85    788.30 o
  15  11   4     3062.55     2698.61   1290.43 o
  17  11   4     2174.93     1097.55   1423.53 o
   0  12   4    38856.95    35885.29   1619.00 o
   2  12   4    18979.50    18701.27    628.64 o
   4  12   4    35679.66    35879.11   1136.45 o
   6  12   4     3911.38     4428.98    328.57 o
   8  12   4    11625.56    11655.22    708.40 o
  10  12   4      225.64     -138.52    327.89 o
  12  12   4     9950.55    11533.09    833.64 o
  14  12   4     1158.32     2187.16   1256.65 o
  16  12   4     2924.53     2326.47   1602.47 o
   1  13   4    31172.07    29784.13    692.68 o
   3  13   4    28201.68    26524.33    515.65 o
   5  13   4    20887.43    21121.31    440.41 o
   7  13   4    11313.96    11173.88    351.70 o
   9  13   4    15022.35    15508.09    632.33 o
  11  13   4    10652.31     9806.80    570.69 o
  13  13   4     5425.94     5028.70   1602.20 o
  15  13   4     5464.11     3881.97   1098.23 o
   0  14   4    36145.03    34205.28   2044.96 o
   2  14   4     6777.99     6914.15    458.73 o
   4  14   4    19271.29    18402.07    768.22 o
   6  14   4     5822.05     7064.01    297.47 o
   8  14   4    12333.04    13076.76    625.03 o
  10  14   4     4648.91     4887.02    478.01 o
  12  14   4     4350.48     3549.67    758.33 o
  14  14   4     1224.89     1487.74   1941.16 o
  16  14   4     5385.06     1386.38   2052.91 o
   1  15   4     4919.39     4969.06    396.14 o
   3  15   4     7319.55     7964.08    417.13 o
   5  15   4     1718.56     1715.14    272.98 o
   7  15   4     3336.47     2964.13    257.24 o
   9  15   4     1201.71      878.77    380.72 o
  11  15   4     1174.50      634.61    648.20 o
  13  15   4      938.24     1350.11    844.64 o
  15  15   4      514.00    -1469.31   1489.91 o
   0  16   4    15960.69    17721.70   2145.60 o
   2  16   4      817.24     1385.90    496.16 o
   4  16   4     5620.83     6797.54    473.83 o
   6  16   4      249.80      775.31    283.74 o
   8  16   4     3351.89     3493.57    612.86 o
  10  16   4      514.92      698.01    479.18 o
  12  16   4      919.84      419.25    585.07 o
  14  16   4      503.67     1752.80   1534.36 o
   1  17   4     4108.68     5325.67    756.76 o
   3  17   4      159.46     -153.21    330.68 o
   5  17   4      646.65      498.21    294.59 o
   7  17   4     5829.26     5876.16    421.55 o
   9  17   4     1172.90     1251.42    627.41 o
  11  17   4     2426.56     2538.98    679.83 o
  13  17   4      334.90     1083.91   1419.26 o
   0  18   4    28206.69    30044.31   2017.50 o
   2  18   4     4866.69     5140.18    443.87 o
   4  18   4    10258.51    10584.63    470.96 o
   6  18   4     4028.76     3593.57    370.63 o
   8  18   4    11042.06    10782.70    632.03 o
  10  18   4     3706.71     4297.36    699.86 o
  12  18   4     1794.29     -139.61   1188.84 o
  14  18   4      549.98      -34.87   1629.76 o
   1  19   4      167.84     -124.45    434.57 o
   3  19   4     6536.61     7121.36    509.33 o
   5  19   4     1164.48      688.50    358.42 o
   7  19   4      145.02       -7.03    455.74 o
   9  19   4     2179.86      866.53    658.50 o
  11  19   4     3274.75     3063.34   1257.32 o
  13  19   4     1118.11      761.76   1558.02 o
   0  20   4    20776.95    22755.45   1539.78 o
   2  20   4     8340.20     8511.69    898.67 o
   4  20   4    24306.16    23270.78    814.43 o
   6  20   4     5101.64     6579.10    574.16 o
   8  20   4    14812.85    14514.83    912.04 o
  10  20   4      936.35     1164.41   1092.04 o
  12  20   4     5499.79     2658.28   2439.03 o
   1  21   4     3722.19     6253.58    639.81 o
   3  21   4     2177.01     3646.34    522.85 o
   5  21   4     2914.71     3036.63    618.52 o
   7  21   4     3481.63     5781.78    803.14 o
   9  21   4     5143.09     3456.44   1533.40 o
  11  21   4     2033.43      728.23   1984.80 o
   0  22   4     6934.57     5283.70   1131.61 o
   2  22   4     4794.37     3568.77    546.64 o
   4  22   4     2825.25     4220.39    820.48 o
   6  22   4     2553.92     2803.97    801.76 o
   8  22   4     6215.19     6450.57   1420.55 o
  10  22   4     1281.89     1732.98   1454.85 o
   1  23   4     3996.38     3404.35   1293.49 o
   3  23   4     2467.75     2299.79    573.61 o
   5  23   4     2990.52     2348.03    999.75 o
   7  23   4     3902.67     1567.71   1011.46 o
   9  23   4     1369.50      679.70   1039.29 o
   0  24   4    18072.92    16088.69   1697.51 o
   2  24   4     6149.08     6153.60    807.46 o
   4  24   4    11923.08    12264.01    978.47 o
   6  24   4     3839.29     2715.30   1478.52 o
   8  24   4     4526.68     3168.15   1756.23 o
   1  25   4     2787.76     2034.70    802.19 o
   3  25   4      798.88     2763.63   1431.72 o
   5  25   4     3283.39     2349.53   1091.11 o
   7  25   4     1486.23    -1022.08   1152.64 o
   0  26   4     1418.10     -183.92    992.11 o
   2  26   4     1868.88     3656.95   1951.93 o
   4  26   4      581.38      295.94   1102.06 o
   6  26   4     1664.70      -20.25   3382.10 o
   1  27   4      301.07      274.55    980.32 o
   3  27   4      455.32      -79.01   1270.10 o
   1   1   5     4319.83     4356.83     98.14 o
   3   1   5    12216.58    14160.32    145.64 o
   5   1   5     2590.76     2868.12     95.63 o
   7   1   5      714.76      579.13    142.41 o
   9   1   5     1296.51     1471.88    363.84 o
  11   1   5     1193.85     1269.96    401.47 o
  13   1   5     1104.93     1287.95    430.22 o
  15   1   5      460.97      226.42    542.16 o
  17   1   5      511.30     -691.24    691.24 o
   0   2   5    30522.58    30866.53    479.81 o
   2   2   5    39338.99    37397.85    326.22 o
   4   2   5    63237.48    64079.50    586.75 o
   6   2   5    14006.63    13794.99    255.51 o
   8   2   5     3360.60     3103.22    214.12 o
  10   2   5    31563.80    31931.43    707.60 o
  12   2   5     1395.54      287.96    391.01 o
  14   2   5     1220.58      -46.32    598.10 o
  16   2   5     2260.18     1642.76    743.57 o
  18   2   5     2005.04      763.68    781.70 o
   1   3   5    29677.23    27936.97    328.21 o
   3   3   5    39482.13    42422.95    431.55 o
   5   3   5    23720.74    23276.99    326.73 o
   7   3   5    13745.57    13964.12    243.19 o
   9   3   5     6858.20     7320.48    330.88 o
  11   3   5    10987.91    11527.09    541.97 o
  13   3   5     1847.02     1595.53    465.33 o
  15   3   5     4923.09     4656.26    816.30 o
  17   3   5     1135.45       -5.44   1059.94 o
   0   4   5    26796.28    27476.29    663.21 o
   2   4   5   212590.09   207401.81   2228.06 o
   4   4   5    69749.46    69270.91    645.61 o
   6   4   5    89011.17    88876.93   1012.89 o
   8   4   5     5869.15     5663.54    246.46 o
  10   4   5    69141.89    70836.78   1008.18 o
  12   4   5     7230.42     8235.63    533.87 o
  14   4   5    18663.96    18567.83    843.40 o
  16   4   5     2187.32      284.96    612.56 o
  18   4   5    10642.00     6211.68   1329.36 o
   1   5   5     9832.98     8451.22    186.52 o
   3   5   5    51709.83    51503.99    638.43 o
   5   5   5    17893.05    16993.48    365.33 o
   7   5   5      891.57      925.57    116.28 o
   9   5   5    21780.33    20678.11    592.37 o
  11   5   5      920.86      865.47    277.99 o
  13   5   5     8641.46     9226.12    927.65 o
  15   5   5      687.05     -524.29    573.06 o
  17   5   5     2737.01     2840.57    767.23 o
   0   6   5    73499.16    73667.60   1663.27 o
   2   6   5     2459.87     1740.54     90.78 o
   4   6   5    18631.86    17500.90    487.36 o
   6   6   5     7692.05     6838.60    167.46 o
   8   6   5    19437.46    19268.69    509.12 o
  10   6   5     2686.65     2817.08    245.82 o
  12   6   5     9183.66     9897.45    580.32 o
  14   6   5     2950.92     1687.17    763.50 o
  16   6   5     1239.53     2592.28    685.49 o
  18   6   5     1021.45      390.43   2337.13 o
   1   7   5    20091.99    20582.10    434.65 o
   3   7   5    39745.88    38703.50    532.59 o
   5   7   5     8318.77     8373.27    195.27 o
   7   7   5     6936.94     7011.15    232.46 o
   9   7   5    11883.92    11623.25    339.18 o
  11   7   5     6163.93     6411.54    338.98 o
  13   7   5     2394.47     3004.24    601.24 o
  15   7   5     3523.84     3267.52    639.80 o
  17   7   5     3581.06     -223.87   1659.03 o
   0   8   5   132365.20   136066.47   2736.00 o
   2   8   5    26536.30    25283.51    430.10 o
   4   8   5     4242.11     4222.08    162.81 o
   6   8   5    91640.08    92851.77   1004.23 o
   8   8   5     7013.36     7423.80    270.36 o
  10   8   5    18032.85    19131.17    457.82 o
  12   8   5     4096.60     4941.63    588.48 o
  14   8   5    17975.46    19775.00    986.28 o
  16   8   5      512.05     -484.42    981.13 o
   1   9   5    17189.14    17552.14    434.91 o
   3   9   5      629.55      358.87    144.81 o
   5   9   5     6100.99     5126.54    199.56 o
   7   9   5     2330.18     2356.36    165.68 o
   9   9   5     6989.56     7167.30    326.43 o
  11   9   5     3445.02     3051.81    438.02 o
  13   9   5     2671.24     1411.43    688.13 o
  15   9   5     1169.92      880.18   1230.81 o
  17   9   5     2120.97     1901.35   2089.77 o
   0  10   5     1569.34     1854.55    267.35 o
   2  10   5     2248.90     2479.30    226.11 o
   4  10   5      309.42      349.01    139.68 o
   6  10   5     1300.89     1090.37    219.26 o
   8  10   5     1704.57     2473.71    284.85 o
  10  10   5      191.86      324.14    297.19 o
  12  10   5      934.39      -85.41    474.30 o
  14  10   5      529.78      223.91   1147.15 o
  16  10   5     3051.36      100.71   1074.07 o
   1  11   5     3458.62     3377.54    249.65 o
   3  11   5      917.88     1190.86    143.01 o
   5  11   5     3513.18     3829.57    205.41 o
   7  11   5    17232.02    16954.86    364.98 o
   9  11   5     1472.68     2042.50    338.61 o
  11  11   5     3061.62     2094.94    400.42 o
  13  11   5      373.81     1397.72    736.13 o
  15  11   5     1391.59     2756.38   3124.45 o
   0  12   5    11829.27    11251.47    577.99 o
   2  12   5    31266.67    32157.03    711.22 o
   4  12   5     5224.78     5369.58    427.42 o
   6  12   5    14953.89    16575.63    539.13 o
   8  12   5     1683.97     1337.47    279.44 o
  10  12   5     5249.17     5975.08    655.06 o
  12  12   5     1119.61      575.98    496.40 o
  14  12   5     3057.34     1066.72   1321.96 o
  16  12   5     1616.56      745.32   1594.16 o
   1  13   5    15205.97    14554.43    477.89 o
   3  13   5     1135.46     1425.64    261.00 o
   5  13   5    14986.83    13665.70    459.38 o
   7  13   5     1121.10      823.46    225.29 o
   9  13   5     1848.98     2357.38    391.32 o
  11  13   5      370.27      332.82    423.67 o
  13  13   5     1209.88       53.84   1034.05 o
  15  13   5      308.42        7.46   1195.94 o
   0  14   5    24902.78    24072.49   2270.82 o
   2  14   5    24581.98    25419.63   1052.25 o
   4  14   5     2638.59     3013.25    311.92 o
   6  14   5    22174.00    23269.98    495.32 o
   8  14   5     8162.79     8266.76    470.82 o
  10  14   5     5272.58     5731.01    757.42 o
  12  14   5     4387.99     3447.76    659.91 o
  14  14   5     5410.39     6312.36   2071.07 o
   1  15   5    10799.82    11399.28    485.07 o
   3  15   5     5720.37     5671.77    486.04 o
   5  15   5     8532.99     8960.32    398.47 o
   7  15   5     8344.12     7575.73    433.42 o
   9  15   5     1487.07     1181.06    424.50 o
  11  15   5     4133.50     4806.52    638.82 o
  13  15   5     2621.83     2509.74    889.71 o
  15  15   5     1041.70      668.89   1447.81 o
   0  16   5     2848.33     4448.65    548.73 o
   2  16   5    17175.25    17490.06    900.18 o
   4  16   5     3438.77     4372.64    379.47 o
   6  16   5    10306.73    11612.07    461.05 o
   8  16   5     4519.06     5031.42    485.97 o
  10  16   5     6219.39     6997.05    592.91 o
  12  16   5     2375.04     2278.83    595.91 o
  14  16   5     4087.87     4727.92   1652.88 o
   1  17   5    16744.44    18751.21    684.09 o
   3  17   5     2571.99     2290.00    369.53 o
   5  17   5    10029.48    10096.16    455.81 o
   7  17   5    11165.59    10152.83    580.56 o
   9  17   5     5536.05     5859.99    561.20 o
  11  17   5     1347.52     1771.53    602.25 o
  13  17   5     7499.75     6089.72   1605.18 o
   0  18   5     9576.21    10208.42   1335.69 o
   2  18   5     9389.95    10699.32    679.29 o
   4  18   5     7301.78     7107.17    497.72 o
   6  18   5     8340.13     8831.08    470.44 o
   8  18   5     7517.96     7609.15    630.83 o
  10  18   5     3677.60     5056.64    713.20 o
  12  18   5     6587.65     6327.25    865.70 o
  14  18   5     1445.75    -1135.59   1661.01 o
   1  19   5    10672.27    11068.46    629.72 o
   3  19   5     6915.00     7978.92    537.49 o
   5  19   5    16809.33    17080.20    736.67 o
   7  19   5     4105.07     4448.88    911.40 o
   9  19   5     7858.28     5023.07   1308.00 o
  11  19   5     5059.60     5747.78   1577.54 o
  13  19   5     2491.93      139.85   1530.38 o
   0  20   5     8151.72     7527.87    819.39 o
   2  20   5     2794.56     2581.37    540.46 o
   4  20   5     4280.32     4517.02    594.35 o
   6  20   5     7433.08     8705.79    718.74 o
   8  20   5     1241.75     1136.68    667.89 o
  10  20   5     1745.80     2474.39    848.31 o
  12  20   5     4331.22     5115.64   1930.59 o
   1  21   5      264.61      119.20    469.29 o
   3  21   5      231.50      576.21    995.45 o
   5  21   5      191.66     -616.04    616.04 o
   7  21   5      774.55     1118.31    782.91 o
   9  21   5      700.68     1508.57   1030.07 o
  11  21   5      157.18    -1060.03   1060.03 o
   0  22   5     3451.13     3152.22    770.41 o
   2  22   5     3118.49     3051.66    560.21 o
   4  22   5     2891.85     1065.68   1505.24 o
   6  22   5     2600.36     2968.30   1231.80 o
   8  22   5      919.79     1482.42   1303.44 o
  10  22   5      665.64     2309.78   2029.97 o
   1  23   5      300.71     1444.75    836.49 o
   3  23   5     1918.38     2569.00   1041.63 o
   5  23   5     1016.67      672.30    637.72 o
   7  23   5      738.25     -749.29   1350.24 o
   9  23   5      160.79      967.24   1095.73 o
   0  24   5     3443.20     1298.02   1222.50 o
   2  24   5     2654.60     1202.61    638.81 o
   4  24   5     3888.32     2291.45   1062.76 o
   6  24   5     1115.38      825.36   1555.49 o
   8  24   5      415.67      794.05   1154.95 o
   1  25   5     2062.62     1147.06    754.49 o
   3  25   5     4555.50     1995.42   1144.80 o
   5  25   5     1779.81      702.17   1222.90 o
   7  25   5     2225.23     2072.78   1378.79 o
   2  26   5     1599.43     2136.30   1431.04 o
   4  26   5     3994.03     4426.40   1335.15 o
   6  26   5      597.81     2174.49   2145.97 o
   1  27   5     2564.73     4802.58   1301.67 o
   3  27   5     3025.72     1357.60   1294.35 o
   0   0   6    66127.06    66700.87   1049.44 o
   2   0   6    10388.00     9427.16    236.61 o
   4   0   6    12314.28    10743.69    218.51 o
   6   0   6     6752.83     6816.74    176.07 o
   8   0   6    76843.19    78115.83   1445.07 o
  10   0   6     2216.45     2511.84    598.69 o
  12   0   6    15669.18    15245.10    905.21 o
  14   0   6     1837.15     2080.23    744.93 o
  16   0   6    11563.98    10647.87   1106.80 o
  18   0   6      638.35      770.12   1078.44 o
   1   1   6    28829.82    27143.98    288.52 o
   3   1   6    48726.42    47970.97    411.20 o
   5   1   6    12275.36    11991.10    170.16 o
   7   1   6    25690.86    25985.62    357.07 o
   9   1   6     6319.26     6610.38    258.47 o
  11   1   6    10642.35    11375.70    549.53 o
  13   1   6     3406.64     4064.50    489.51 o
  15   1   6     1593.49      299.83    589.78 o
  17   1   6     3156.50     3300.93   1298.88 o
   0   2   6   140891.38   153612.17   2614.55 o
   2   2   6   327190.41   330382.19   2824.67 o
   4   2   6    46898.31    51274.71    520.65 o
   6   2   6   117585.85   121999.08   1317.92 o
   8   2   6    16459.81    16819.78    335.58 o
  10   2   6    75638.23    76259.47   1199.87 o
  12   2   6     4408.54     5228.05    604.47 o
  14   2   6    12446.03    13485.04    729.73 o
  16   2   6     1156.52       39.91    596.03 o
  18   2   6     5203.91     2402.22    815.65 o
   1   3   6    77871.59    77326.27    872.29 o
   3   3   6    49262.49    49794.11    585.13 o
   5   3   6    73269.68    74955.26    734.34 o
   7   3   6    37908.48    38768.80    536.40 o
   9   3   6    13103.89    13292.39    368.52 o
  11   3   6    18343.53    19140.28    636.39 o
  13   3   6     1943.60     1398.04    455.04 o
  15   3   6     6941.48     7047.41    660.58 o
  17   3   6     1054.96      -96.77    691.85 o
   0   4   6    19984.39    18571.04    522.80 o
   2   4   6    13198.80    13355.23    233.10 o
   4   4   6    27155.98    28514.47    338.78 o
   6   4   6     5842.82     6243.39    188.95 o
   8   4   6     1374.27     1115.15    183.16 o
  10   4   6     1078.65      908.40    200.31 o
  12   4   6     4847.91     5196.89    482.24 o
  14   4   6     2588.99     1686.65    555.77 o
  16   4   6      632.99      -57.26    626.06 o
  18   4   6      121.49     2708.02   1477.68 o
   1   5   6     4643.52     4597.36    141.17 o
   3   5   6     5017.72     5188.59    170.59 o
   5   5   6    15793.19    16329.44    286.13 o
   7   5   6     2884.99     3213.62    227.59 o
   9   5   6    21539.30    21032.33    387.24 o
  11   5   6      670.70      906.24    280.85 o
  13   5   6     3484.12     2867.98    501.94 o
  15   5   6      272.72      483.22    592.00 o
  17   5   6     2791.59     2645.29    764.34 o
   0   6   6     1079.25     1355.04    186.86 o
   2   6   6    17144.99    18279.45    293.68 o
   4   6   6     2020.83     2460.45    166.79 o
   6   6   6     7296.60     7413.03    263.36 o
   8   6   6     3097.55     3470.91    185.81 o
  10   6   6     2364.96     3122.00    261.20 o
  12   6   6     6208.55     5865.14    838.50 o
  14   6   6     1372.90     2248.43    667.99 o
  16   6   6     1829.36     1932.55    678.36 o
  18   6   6      352.64     1694.29   1234.69 o
   1   7   6    20489.52    22074.24    464.58 o
   3   7   6     7424.51     7692.47    197.20 o
   5   7   6    24057.55    25436.33    371.22 o
   7   7   6     1668.04     1740.17    217.43 o
   9   7   6     3208.46     3343.97    261.81 o
  11   7   6     1181.15     1663.79    359.93 o
  13   7   6     5314.14     4912.38    854.80 o
  15   7   6      454.92       32.81    742.58 o
  17   7   6     4168.62     1544.11   2067.01 o
   0   8   6   304365.25   307342.97   5783.70 o
   2   8   6   113500.61   116876.28   1911.18 o
   4   8   6    30755.22    31141.00    535.26 o
   6   8   6    10492.30    10108.59    270.27 o
   8   8   6    24168.55    23889.79    442.07 o
  10   8   6     3336.14     3503.86    401.88 o
  12   8   6     7251.12     7605.87    704.70 o
  14   8   6      172.12      633.94    624.05 o
  16   8   6     4801.59     2853.00   1011.75 o
   1   9   6    16361.49    15604.12    430.90 o
   3   9   6    24598.27    24203.72    450.69 o
   5   9   6    12376.68    11924.02    364.96 o
   7   9   6    24261.43    24133.45    395.48 o
   9   9   6     8491.60     8368.72    668.75 o
  11   9   6     6427.56     6857.90    400.54 o
  13   9   6     1282.44     1801.43    605.95 o
  15   9   6     4896.91     4761.05   1025.58 o
  17   9   6      984.21    -1113.90   1422.69 o
   0  10   6    45789.81    46169.51   1200.86 o
   2  10   6   153302.59   154888.77   2235.44 o
   4  10   6    29375.61    28554.85    616.72 o
   6  10   6    70560.80    71318.52   1591.10 o
   8  10   6    11240.78    10912.57    381.39 o
  10  10   6    31807.47    31992.61    813.70 o
  12  10   6     8182.23     7756.48    619.99 o
  14  10   6    15374.63    12657.50   1095.66 o
  16  10   6     1603.35      769.91   2242.90 o
   1  11   6    17555.84    17041.59    517.05 o
   3  11   6     8402.03     7855.74    254.76 o
   5  11   6     5724.16     5896.02    376.47 o
   7  11   6     8022.56     8271.09    365.90 o
   9  11   6    13357.05    14130.50    695.64 o
  11  11   6      427.94      505.08    371.96 o
  13  11   6     5068.62     5206.11    872.68 o
  15  11   6     2075.81     2273.72   1462.17 o
   0  12   6    35908.26    36064.70   1576.64 o
   2  12   6    11965.51    11784.94    420.59 o
   4  12   6    31143.54    30395.14    691.41 o
   6  12   6      235.16      549.71    202.65 o
   8  12   6    15793.54    15924.53    557.34 o
  10  12   6     4386.62     4475.71    515.52 o
  12  12   6     3834.21     3826.03    509.54 o
  14  12   6     1392.90     -780.40   1631.20 o
  16  12   6     3039.72     4809.39   1191.53 o
   1  13   6    48740.69    49451.05   1235.71 o
   3  13   6    38737.55    39532.32    840.89 o
   5  13   6    48115.23    46357.20    831.94 o
   7  13   6    19516.40    18996.96    495.68 o
   9  13   6    20390.50    18769.43    976.47 o
  11  13   6    12216.58    12101.16    624.33 o
  13  13   6    11956.31    10565.86   1472.11 o
  15  13   6     4266.26     3618.27   2999.87 o
   0  14   6     2988.91     2298.10    898.17 o
   2  14   6     3286.83     3308.78    312.02 o
   4  14   6     1121.44      454.33    305.85 o
   6  14   6     3409.78     3348.25    314.21 o
   8  14   6     1936.67     1885.85    352.50 o
  10  14   6     7832.19     8542.85    565.22 o
  12  14   6     1381.49     1544.29    522.97 o
  14  14   6     5771.52     5743.88   1042.31 o
   1  15   6     8562.38     7131.44    407.27 o
   3  15   6     5645.71     5739.95    391.21 o
   5  15   6    14542.17    15043.62    606.42 o
   7  15   6     1502.87      971.03    267.30 o
   9  15   6    10319.93    10094.04    580.72 o
  11  15   6      721.16       31.38    859.68 o
  13  15   6     2149.76      617.31    855.89 o
  15  15   6      856.54      996.01   2834.09 o
   0  16   6     1804.37     1373.37    586.68 o
   2  16   6      844.60      821.57    389.13 o
   4  16   6      354.01      -75.35    361.43 o
   6  16   6       57.53       56.60    400.08 o
   8  16   6     1219.77     2227.40    438.24 o
  10  16   6      778.95      167.62    478.29 o
  12  16   6     1416.25     -193.66    663.27 o
  14  16   6     2174.29     3244.33   1572.12 o
   1  17   6     3700.59     4149.19    505.94 o
   3  17   6      483.11     -129.63    400.55 o
   5  17   6     2882.74     2592.69    410.38 o
   7  17   6     1730.76      436.23    413.86 o
   9  17   6      629.61      409.14    699.13 o
  11  17   6      691.88      902.21    573.78 o
  13  17   6      899.03     1690.46   1329.28 o
   0  18   6     1203.64      602.75    587.76 o
   2  18   6      121.31      -15.38    705.70 o
   4  18   6     1378.62     1446.42    749.96 o
   6  18   6       92.86     -202.86    369.66 o
   8  18   6     1513.64      321.11    472.10 o
  10  18   6      499.51       69.23    827.68 o
  12  18   6     1834.44     1706.89    870.15 o
  14  18   6       82.29    -1741.42   1741.42 o
   1  19   6     1778.80     1699.03    466.71 o
   3  19   6       61.71      744.21    666.55 o
   5  19   6     1502.47      152.95    372.39 o
   7  19   6       86.51     -388.35    415.50 o
   9  19   6     2449.15     1166.81    689.95 o
  11  19   6      146.17     -794.26    794.26 o
  13  19   6      242.52     3822.88   1542.85 o
   0  20   6    21791.78    23577.97   1645.66 o
   2  20   6     3657.08     4805.53    508.99 o
   4  20   6    17297.33    18017.83    835.29 o
   6  20   6     3059.41     2743.52    893.06 o
   8  20   6    11724.52    12318.15   1620.63 o
  10  20   6     4233.49     4635.73    847.38 o
  12  20   6     3173.13     2541.05   1162.31 o
   1  21   6     1643.65     2410.93    742.82 o
   3  21   6     3118.49     1740.93    747.03 o
   5  21   6     2967.89     2632.35    556.51 o
   7  21   6     1315.17     1130.88   1305.68 o
   9  21   6     2357.18     1563.89   1013.54 o
  11  21   6      349.26      666.89   2261.96 o
   0  22   6     1743.20      -38.22   1748.73 o
   2  22   6     2741.00     1784.05    933.74 o
   4  22   6     4908.55     1552.34    560.09 o
   6  22   6     4904.52     5202.45    883.12 o
   8  22   6      620.77     2363.75   1013.30 o
  10  22   6     2235.30     2487.08   1148.29 o
   1  23   6     9538.06    10801.45    714.14 o
   3  23   6     6897.42     6805.12    799.63 o
   5  23   6     9878.00    10083.19   3093.83 o
   7  23   6     3746.50     1316.90    963.31 o
   9  23   6     7499.35     6079.82   1607.80 o
   0  24   6     6207.13     5893.14   1383.49 o
   2  24   6      366.96      459.84    758.36 o
   4  24   6      638.75     1483.94    899.56 o
   6  24   6     2147.93    -1227.96   1786.14 o
   8  24   6     1667.77     -629.15   1952.09 o
   1  25   6     3856.28     1159.62   1333.62 o
   3  25   6      302.42     2405.53    858.62 o
   5  25   6     3578.38      349.92   1048.74 o
   7  25   6     2876.70     4625.40   2456.65 o
   0  26   6     3168.64     2832.74   1643.67 o
   2  26   6      694.56      638.68   1439.48 o
   4  26   6     1581.82     4313.77   1991.66 o
   6  26   6     1784.35     2544.06   1354.52 o
   1  27   6      183.19    -1629.57   1629.57 o
   3  27   6     1438.82     2196.25   2075.77 o
   1   1   7    23884.70    26016.68    759.56 o
   3   1   7     5701.06     6478.60    129.84 o
   5   1   7    42599.89    45825.36    615.38 o
   7   1   7     2138.45     2182.07    167.95 o
   9   1   7    24071.90    25710.15    490.97 o
  11   1   7      389.53      -12.94    584.96 o
  13   1   7     8368.60     9388.77    592.48 o
  15   1   7     1677.30      364.86    550.42 o
  17   1   7     3399.59     2585.71    739.02 o
   0   2   7   126730.16   129484.42   2478.27 o
   2   2   7    81001.85    86241.55    755.18 o
   4   2   7      496.79      844.26     97.27 o
   6   2   7    21218.39    23565.13    299.63 o
   8   2   7    28871.32    28033.97    442.35 o
  10   2   7    15607.44    15334.34    533.16 o
  12   2   7      284.89       62.51    388.90 o
  14   2   7      788.74      509.67    500.21 o
  16   2   7     2259.91     1040.12   1265.70 o
  18   2   7      670.17     1264.07   1062.18 o
   1   3   7     2065.78     3020.98    160.50 o
   3   3   7    45422.27    48441.32    496.13 o
   5   3   7    11823.20    11105.48    305.12 o
   7   3   7     3762.75     4076.68    181.19 o
   9   3   7    32174.49    32425.04    502.22 o
  11   3   7     4070.45     4800.44    327.17 o
  13   3   7     3747.85     3341.69    505.53 o
  15   3   7     3692.56     4250.68    623.54 o
  17   3   7     4040.32     4567.85    770.04 o
   0   4   7    48508.33    47109.25    804.45 o
   2   4   7     9300.82    10278.67    179.18 o
   4   4   7    69384.03    70857.79    910.11 o
   6   4   7    27066.00    28141.24    349.79 o
   8   4   7    18896.59    18754.75    896.54 o
  10   4   7    10682.57    10783.35    338.17 o
  12   4   7     6451.85     6093.73    520.99 o
  14   4   7     9195.19     9535.95    685.79 o
  16   4   7     2597.40     1932.86    651.84 o
  18   4   7     1981.36     1337.29    841.16 o
   1   5   7    31687.82    30733.08    535.12 o
   3   5   7    35826.60    35388.63    449.74 o
   5   5   7    24307.65    23956.16    362.21 o
   7   5   7    14809.41    15048.03    315.30 o
   9   5   7    16031.05    17000.74    462.99 o
  11   5   7     8676.66     9406.91    662.29 o
  13   5   7     9936.64    10243.83    635.85 o
  15   5   7     8297.55     7763.72    739.76 o
  17   5   7     2922.55     4022.13    832.78 o
   0   6   7    42475.75    42856.85   1048.23 o
   2   6   7    52833.23    51548.26    740.48 o
   4   6   7    55242.20    54041.27   1099.54 o
   6   6   7     2896.62     2544.22    139.47 o
   8   6   7    55398.39    55747.87    758.25 o
  10   6   7    10610.87    11021.21    376.40 o
  12   6   7    13680.81    13268.76    635.91 o
  14   6   7     1153.53     2066.67    568.87 o
  16   6   7    12992.01    12394.01   1098.82 o
   1   7   7    10924.22     9374.50    453.44 o
   3   7   7     9436.81     9368.52    458.38 o
   5   7   7    22855.41    21753.49    565.18 o
   7   7   7     2321.48     2421.08    335.81 o
   9   7   7     4608.67     4396.69    222.72 o
  11   7   7     9554.64    10414.02    400.30 o
  13   7   7     3488.67     4178.11    536.69 o
  15   7   7     3255.49     2368.01   1013.54 o
  17   7   7     2045.24     3346.59   1177.33 o
   0   8   7    17364.11    17407.01    599.11 o
   2   8   7    63553.57    63508.99   1034.41 o
   4   8   7    56589.54    57510.18   1057.94 o
   6   8   7    29166.50    29816.34    601.03 o
   8   8   7    12696.44    13113.54    515.10 o
  10   8   7     5747.44     6503.34    344.39 o
  12   8   7    16940.40    15917.70    607.25 o
  14   8   7     2029.35      602.84   1017.18 o
  16   8   7     4167.41     3963.18   1057.49 o
   1   9   7    13189.74    12730.98    378.44 o
   3   9   7    10756.72    10263.19    276.80 o
   5   9   7    11115.67    12004.82    313.97 o
   7   9   7     9205.06     8707.72    318.34 o
   9   9   7     3738.27     3296.20    302.55 o
  11   9   7     3696.25     4092.76    368.73 o
  13   9   7     1292.33     2056.40    804.97 o
  15   9   7     2677.92     3482.85   1001.09 o
  17   9   7      564.68     1678.98   1170.81 o
   0  10   7    41330.38    41179.05   1122.79 o
   2  10   7     9609.23    10128.93    358.43 o
   4  10   7    47369.74    47404.79    875.01 o
   6  10   7     2201.22     2697.35    227.35 o
   8  10   7    11599.29    13448.79    399.71 o
  10  10   7      720.24      823.13    312.95 o
  12  10   7    15045.18    14996.21    865.18 o
  14  10   7     1325.84     1933.74   1774.12 o
  16  10   7     3841.58     4423.92   1142.36 o
   1  11   7     2404.04     2571.54    241.02 o
   3  11   7    13172.80    12626.84    486.85 o
   5  11   7      650.40      710.38    294.70 o
   7  11   7     1061.11     1116.62    372.96 o
   9  11   7      334.59      442.10    327.48 o
  11  11   7     1044.91      563.27    464.26 o
  13  11   7      972.72      108.39    980.47 o
  15  11   7      580.18     1470.64    938.64 o
   0  12   7      205.28      423.46    421.98 o
   2  12   7     3568.47     3887.11    284.60 o
   4  12   7     7104.01     7018.25    349.55 o
   6  12   7      902.17     1464.75    213.25 o
   8  12   7     1279.45     1483.39    666.09 o
  10  12   7     9126.88    10538.17    867.11 o
  12  12   7     1809.62     1375.33    976.65 o
  14  12   7     2980.86     2953.21   1683.06 o
  16  12   7      317.12     1936.40   1377.46 o
   1  13   7    16147.11    16727.58    517.61 o
   3  13   7     4800.67     5100.02    334.05 o
   5  13   7    13632.29    14304.09    488.59 o
   7  13   7     5266.69     5641.54    350.66 o
   9  13   7     5694.52     6555.24    482.46 o
  11  13   7      597.05      699.37    444.52 o
  13  13   7     9535.36     9411.44   1004.60 o
  15  13   7      502.38     -396.57   1092.28 o
   0  14   7    25025.25    26384.85   2033.58 o
   2  14   7     2885.25     3518.23    326.13 o
   4  14   7     6005.48     6962.38    396.18 o
   6  14   7     1482.92     1731.81    271.19 o
   8  14   7    12098.44    11858.97    497.46 o
  10  14   7      175.34     -259.54    420.92 o
  12  14   7     3778.73     2262.17    791.56 o
  14  14   7     2031.66     3423.42   2411.12 o
   1  15   7     5138.33     5636.26    390.29 o
   3  15   7    12667.74    12250.99    500.92 o
   5  15   7     3705.38     4177.33    357.82 o
   7  15   7     5466.54     5036.75    332.95 o
   9  15   7     3760.43     3598.97    474.76 o
  11  15   7     4530.42     4334.23    561.56 o
  13  15   7     4219.47     6006.52    995.15 o
  15  15   7     1739.43     3871.12   1481.79 o
   0  16   7     1799.18     2146.06    457.74 o
   2  16   7    14778.12    15665.54    739.71 o
   4  16   7      711.98      389.98    482.52 o
   6  16   7    20698.00    22972.33    999.28 o
   8  16   7     1389.12     1363.94    430.39 o
  10  16   7     1627.55     1929.62    981.02 o
  12  16   7     4648.30     3694.57   1325.53 o
  14  16   7     3530.49     3005.65   1586.75 o
   1  17   7     8588.90     9173.46    496.59 o
   3  17   7    12087.18    12938.99    564.68 o
   5  17   7      705.44     1056.97    349.42 o
   7  17   7    21764.82    20539.66   1069.67 o
   9  17   7      403.85     1056.47    488.79 o
  11  17   7     6799.42     5441.01    654.86 o
  13  17   7     1135.98     1817.67   1369.39 o
   0  18   7    14986.08    17731.90    961.21 o
   2  18   7     3428.39     3884.22    840.98 o
   4  18   7      552.24      244.43    480.51 o
   6  18   7     3705.29     3707.29    406.16 o
   8  18   7     8362.85     8707.60    630.49 o
  10  18   7       72.46      -78.19    743.70 o
  12  18   7     3509.73     4066.24   1050.58 o
   1  19   7     6631.15     6805.04    523.31 o
   3  19   7     3262.00     2953.80    556.37 o
   5  19   7     4819.54     5086.37    499.43 o
   7  19   7     7161.68     7108.40    798.15 o
   9  19   7     1269.92      952.24    555.88 o
  11  19   7     3521.31     2830.14    788.39 o
  13  19   7      633.28      141.11   1526.04 o
   0  20   7     3971.64     4366.74    706.04 o
   2  20   7     5851.46     5687.60    674.05 o
   4  20   7     8533.05     7854.96    597.87 o
   6  20   7     2518.91     2419.77    517.30 o
   8  20   7     3434.19     3737.01    863.45 o
  10  20   7      973.30     1718.66   1005.65 o
  12  20   7     2717.44      880.15   1174.69 o
   1  21   7     3356.77     4716.93    785.78 o
   3  21   7     2796.14     2224.37    560.34 o
   5  21   7     1018.65      980.84    502.17 o
   7  21   7     3958.84     3635.22   2391.51 o
   9  21   7      261.46     2414.41    946.56 o
  11  21   7     1046.15     3321.94   1099.44 o
   0  22   7     3249.71     3806.42   2363.33 o
   2  22   7     1743.50      994.12    529.05 o
   4  22   7     6399.03     5627.55    968.06 o
   6  22   7     1660.26     -113.98   1456.21 o
   8  22   7     1571.65     -136.88    959.71 o
  10  22   7     1458.52      110.37   1196.84 o
   1  23   7      823.25     1483.76    706.20 o
   3  23   7     3509.14     3098.40   1358.88 o
   5  23   7      363.49      827.55    711.64 o
   7  23   7     1826.66     1130.16   1228.46 o
   9  23   7      103.37      284.67   1631.47 o
   2  24   7     5992.01     6653.76    878.73 o
   4  24   7     2160.48      721.74   1024.92 o
   6  24   7     2424.54     1951.46   1037.46 o
   8  24   7      457.38     -347.52   1467.32 o
   1  25   7      884.29     2227.09   1371.02 o
   3  25   7     1853.43     2816.38   1080.63 o
   5  25   7      178.29    -1537.61   1537.61 o
   7  25   7     1987.79      511.33   1620.27 o
   0  26   7     1363.01     5933.97   1724.25 o
   2  26   7     5008.11     2106.28   1226.89 o
   4  26   7       63.63     4779.69   2018.86 o
   6  26   7      437.40     2742.94   1822.00 o
   3  27   7     5296.02     2748.81   3746.63 o
   0   0   8    35631.60    29729.51   1374.63 o
   2   0   8   322305.97   329059.44   4232.43 o
   4   0   8   155072.55   158949.34   1922.68 o
   6   0   8    99306.95    95403.97   1235.37 o
   8   0   8    29224.08    28959.05    994.17 o
  10   0   8    60849.86    64667.40   1517.54 o
  12   0   8    39694.31    41110.00   1486.37 o
  14   0   8     9799.29     8242.03   1799.87 o
  16   0   8     8765.72     6577.94   1034.02 o
  18   0   8    10165.43     9332.49   1925.26 o
   1   1   8    78117.97    78443.20    949.16 o
   3   1   8    27575.70    29049.76    324.89 o
   5   1   8     8687.57     9292.32    189.37 o
   7   1   8    50564.80    52280.47    604.71 o
   9   1   8      174.64       82.52    126.98 o
  11   1   8     7836.20     9005.51    515.55 o
  13   1   8     1208.47     1983.79    460.15 o
  15   1   8     4784.00     4436.56    612.03 o
  17   1   8     1177.65     1186.61    732.48 o
   0   2   8    37021.96    33606.33    793.05 o
   2   2   8    38238.72    37879.61    415.75 o
   4   2   8    49951.09    47478.50    620.80 o
   6   2   8    17764.60    17594.37    256.01 o
   8   2   8    22018.02    21821.11    384.59 o
  10   2   8     3995.67     3341.47    311.50 o
  12   2   8    12522.74    13727.36    638.73 o
  14   2   8     2121.25      726.12    599.99 o
  16   2   8     4534.67     3886.95    816.79 o
  18   2   8      383.37     -786.58    842.50 o
   1   3   8    18305.31    17588.51    309.16 o
   3   3   8     4201.54     3847.41    135.52 o
   5   3   8    11157.52    10257.59    222.75 o
   7   3   8     6866.99     6869.85    214.34 o
   9   3   8     6582.96     6130.71    221.68 o
  11   3   8     3682.22     3510.92    319.22 o
  13   3   8     3260.86     3514.67    762.40 o
  15   3   8      999.18      246.83    560.27 o
  17   3   8     3817.16     4419.88   1298.90 o
   0   4   8    12791.46    13374.81    308.33 o
   2   4   8    15657.76    14456.96    228.39 o
   4   4   8     2345.01     2606.73    124.01 o
   6   4   8    15319.60    15241.01    287.42 o
   8   4   8     4000.09     4197.65    315.56 o
  10   4   8    11639.86    11711.15    469.67 o
  12   4   8     4507.35     4226.13    477.49 o
  14   4   8     4025.21     4963.06    597.52 o
  16   4   8     1303.51     1109.82    742.71 o
  18   4   8     1299.72      800.67   1596.96 o
   1   5   8     7965.53     9610.43    246.76 o
   3   5   8    15310.23    16518.30    279.55 o
   5   5   8     2016.99     2003.95    127.25 o
   7   5   8     3022.60     3518.87    182.91 o
   9   5   8     3880.77     3579.68    202.71 o
  11   5   8     3691.77     3145.25    336.02 o
  13   5   8      255.79      -93.46    589.60 o
  15   5   8     1006.95      294.06    619.72 o
  17   5   8      145.73      600.08   1016.78 o
   0   6   8    11499.98    12049.19    458.92 o
   2   6   8     4207.88     4423.25    165.67 o
   4   6   8     7583.74     7791.79    215.66 o
   6   6   8    10741.42    10593.54    396.86 o
   8   6   8     4128.89     3815.49    233.00 o
  10   6   8     1582.42     1420.18    245.27 o
  12   6   8     5754.02     6477.10    538.27 o
  14   6   8       10.80     -327.54    526.33 o
  16   6   8      458.69     -656.83    656.83 o
   1   7   8    10593.37    12156.76    584.98 o
   3   7   8    13286.78    13781.21    310.60 o
   5   7   8     7520.39     7912.02    219.88 o
   7   7   8    29208.67    30521.66    450.25 o
   9   7   8     2640.98     2687.95    328.88 o
  11   7   8     3873.19     5636.47    341.82 o
  13   7   8      499.42     1204.38    483.62 o
  15   7   8     3054.08     3751.78    824.83 o
  17   7   8      105.91     1828.47   1162.30 o
   0   8   8    25703.73    21577.50    929.88 o
   2   8   8    21569.44    21486.26    495.02 o
   4   8   8    16284.96    15475.00    353.92 o
   6   8   8    22381.54    22329.17    411.31 o
   8   8   8     8459.01     7805.28    341.74 o
  10   8   8     1764.10     1460.62    268.55 o
  12   8   8    11697.14     8885.45    798.58 o
  14   8   8       35.20       -9.43    673.27 o
  16   8   8     2545.09     2137.01    817.45 o
   1   9   8    14985.77    14561.43    414.04 o
   3   9   8    15677.60    16306.53    713.67 o
   5   9   8     9303.69     9164.48    280.53 o
   7   9   8    10218.96     9901.89    301.29 o
   9   9   8     1168.95      781.69    239.23 o
  11   9   8     4647.49     4775.90    378.92 o
  13   9   8     3131.06     3713.35    662.02 o
  15   9   8      692.14     -953.11    953.11 o
  17   9   8     1048.90     1064.00   1307.79 o
   0  10   8    10874.03    10647.82    811.17 o
   2  10   8    70138.20    67846.73   1148.91 o
   4  10   8    18092.19    18029.70    485.65 o
   6  10   8    31355.63    31393.57    566.20 o
   8  10   8     4839.41     4494.38    270.51 o
  10  10   8     9229.09    10489.98    532.66 o
  12  10   8     5587.29     6088.17    545.17 o
  14  10   8     3265.19     2996.61    895.02 o
  16  10   8     1207.41      399.28   1472.02 o
   1  11   8    17561.82    16137.42    589.51 o
   3  11   8    35270.66    34523.62   1107.14 o
   5  11   8    13428.11    13315.69    432.68 o
   7  11   8    17833.10    16764.42    541.07 o
   9  11   8     7725.44     9292.66    430.70 o
  11  11   8    13297.12    12850.50    607.58 o
  13  11   8     1454.10      879.19   1819.38 o
  15  11   8     4980.39     4755.38   1175.97 o
   0  12   8    35515.59    33701.54   1118.60 o
   2  12   8    27325.18    27264.05    659.98 o
   4  12   8    40862.03    41582.57    859.17 o
   6  12   8    20761.91    19633.03    569.03 o
   8  12   8    17164.07    17227.88    521.19 o
  10  12   8     7581.83     8169.84    560.13 o
  12  12   8     7680.01     8660.38    719.96 o
  14  12   8     6814.40     7971.36   1894.73 o
  16  12   8     3639.65     1838.09   1373.56 o
   1  13   8    11001.56    10210.61    429.62 o
   3  13   8    10265.39    10998.25    593.41 o
   5  13   8    15495.28    15815.42    519.56 o
   7  13   8     1842.33     1385.17    250.41 o
   9  13   8    18240.70    19141.39    967.72 o
  11  13   8     1267.92     1055.41    460.07 o
  13  13   8     6135.44     6617.08    980.86 o
  15  13   8      975.36    -1075.15   1075.15 o
   0  14   8     8313.82     7943.63    579.69 o
   2  14   8     1778.57     1645.54    280.86 o
   4  14   8    19295.27    20110.23    608.40 o
   6  14   8     6172.52     5710.87    317.03 o
   8  14   8     9088.77     8655.57    447.61 o
  10  14   8     2340.21     2733.46    852.84 o
  12  14   8      989.75     1861.77    551.26 o
  14  14   8     1614.40    -1110.72   2193.85 o
   1  15   8     6391.86     6055.01    426.31 o
   3  15   8     3084.09     3928.78    365.67 o
   5  15   8    10650.60    10980.56    597.03 o
   7  15   8      831.89      884.74    443.25 o
   9  15   8     4746.50     4647.08    501.43 o
  11  15   8     1252.18      649.64    633.26 o
  13  15   8     2237.58     2022.41    929.30 o
  15  15   8     1569.29      701.63   1319.75 o
   0  16   8     1015.73     1425.13    470.73 o
   2  16   8     8509.20     8478.88    475.49 o
   4  16   8     2446.76     3109.42    382.47 o
   6  16   8    10675.04    11590.50    847.05 o
   8  16   8      321.75      379.36    415.91 o
  10  16   8     7300.48     7381.94    604.50 o
  12  16   8      231.43     -805.19    805.19 o
  14  16   8     2237.36     3611.04   1477.26 o
   1  17   8     1453.95      760.94    519.63 o
   3  17   8     1400.75     1354.12    466.09 o
   5  17   8      691.28       59.71    313.92 o
   7  17   8     1940.59     1885.92    526.34 o
   9  17   8      416.22      259.55    481.81 o
  11  17   8     1014.50     1031.95    641.45 o
  13  17   8      564.01    -1174.52   1174.52 o
   0  18   8     2139.19     3158.32    889.95 o
   2  18   8     8421.34     9641.19    544.58 o
   4  18   8     3548.01     4200.75    659.78 o
   6  18   8     3743.43     3499.18    440.21 o
   8  18   8     1814.73     2732.40    517.06 o
  10  18   8     2189.20     1872.92    595.06 o
  12  18   8      753.45      337.12   1001.90 o
   1  19   8     4588.54     4811.32    752.46 o
   3  19   8     2319.48     3389.28    818.37 o
   5  19   8     4345.27     4394.42    444.56 o
   7  19   8      898.78       67.77    477.06 o
   9  19   8     2983.63     1921.69    568.15 o
  11  19   8      712.70     1358.24   1489.09 o
  13  19   8      540.99     1907.65   1715.58 o
   0  20   8     5385.98     5308.79    787.59 o
   2  20   8     1141.74     1131.66    576.01 o
   4  20   8     5648.20     7562.74    594.77 o
   6  20   8     1131.21      978.92    444.95 o
   8  20   8     2650.88     2628.26   1910.81 o
  10  20   8     1677.50     1812.29   1289.19 o
  12  20   8     1562.69      -85.63   1096.19 o
   1  21   8    13206.60    11447.02    883.74 o
   3  21   8     3705.63     3305.84    653.90 o
   5  21   8     7183.96     7328.32    829.42 o
   7  21   8     6955.71     7619.41   2270.64 o
   9  21   8     3666.48     5425.17   1476.90 o
  11  21   8     1052.14     3215.04   1143.66 o
   0  22   8     3336.51     2602.25    815.27 o
   2  22   8    10941.04    12660.47    765.05 o
   4  22   8      549.59      597.66    794.29 o
   6  22   8    12817.97    12755.70   1288.33 o
   8  22   8      422.37     -442.29    795.91 o
  10  22   8     7748.44     8512.59   1027.69 o
   1  23   8     7456.87     6813.06    706.90 o
   3  23   8     2945.30     1779.19    837.66 o
   5  23   8     6357.67     6569.91   1240.84 o
   7  23   8     3305.15     2773.28   1355.57 o
   9  23   8     4966.72     4494.22   1200.85 o
   0  24   8     5129.03     6072.92   1410.41 o
   2  24   8       59.96      452.55   1068.88 o
   4  24   8     3777.59     4309.45   1482.26 o
   6  24   8      164.96     -977.56    977.56 o
   8  24   8     3277.23     2002.35   2229.08 o
   1  25   8     1929.12     1049.04   1317.36 o
   3  25   8      334.34     -725.13    725.13 o
   5  25   8     1675.01    -1316.61   1329.28 o
   7  25   8     1557.56      502.07   1470.57 o
   0  26   8     2804.13    -1464.97   1526.95 o
   2  26   8      792.59    -1159.01   1159.01 o
   4  26   8     1273.27    -1528.75   1528.75 o
   1  27   8      383.30      294.36   1210.33 o
   3  27   8     1505.98     5920.24   2843.94 o
   1   1   9    22822.09    22359.07    334.82 o
   3   1   9    12027.15    12169.19    198.04 o
   5   1   9    24111.13    24192.42    512.37 o
   7   1   9     8132.27     8586.16    180.14 o
   9   1   9    14671.47    16210.44    421.89 o
  11   1   9      830.14     1185.96    379.39 o
  13   1   9     9645.81     9177.87   1192.01 o
  15   1   9     1169.91     1245.55    586.02 o
  17   1   9      924.81      -87.55    716.58 o
   0   2   9    16011.96    17145.35   1203.89 o
   2   2   9     6135.81     6538.91    214.92 o
   4   2   9   195421.02   204129.22   1944.33 o
   6   2   9    17877.59    19927.50    287.26 o
   8   2   9    12942.94    13415.18    302.21 o
  10   2   9     4380.75     4044.56    263.19 o
  12   2   9     4562.02     4497.46    469.48 o
  14   2   9     2191.42     2888.27    541.77 o
  16   2   9      140.62     1010.26    641.94 o
  18   2   9     2239.21     3442.41   1007.05 o
   1   3   9     2426.68     4489.42    151.85 o
   3   3   9    28371.62    31186.46    387.27 o
   5   3   9    27638.11    28345.98    389.61 o
   7   3   9     3286.12     3125.72    119.68 o
   9   3   9    24538.09    25661.28    459.83 o
  11   3   9     2466.63     1315.20    314.50 o
  13   3   9     8651.69     8265.58    673.29 o
  15   3   9       39.80      324.97    594.38 o
  17   3   9     3040.09     2977.49    752.55 o
   0   4   9   131341.02   144972.59   2836.59 o
   2   4   9    53293.44    53086.91    616.01 o
   4   4   9     5135.50     4600.43    154.85 o
   6   4   9    29235.18    27245.53    473.10 o
   8   4   9     9784.61     9322.85    315.04 o
  10   4   9    30664.53    31367.20    601.05 o
  12   4   9     1710.06     2968.90    537.47 o
  14   4   9    19517.04    20710.89    995.68 o
  16   4   9     1227.23     1063.86    685.54 o
  18   4   9     6647.69     7561.56   1979.38 o
   1   5   9    31507.97    29770.07    533.47 o
   3   5   9    23049.49    22988.16    344.30 o
   5   5   9    30235.76    29501.52    502.40 o
   7   5   9    14068.46    14606.19    249.77 o
   9   5   9    17497.68    18192.67    774.29 o
  11   5   9     7452.36     7907.02    418.81 o
  13   5   9     6202.27     8379.45    627.42 o
  15   5   9     3083.48     2995.25    668.29 o
  17   5   9     2333.61     1448.73    771.16 o
   0   6   9    56879.89    54836.67   1275.79 o
   2   6   9    41484.34    39193.17    604.17 o
   4   6   9    31218.78    30332.00    548.54 o
   6   6   9    62819.16    60581.26    721.67 o
   8   6   9     7222.31     7570.84    264.84 o
  10   6   9    29104.12    29952.76    618.05 o
  12   6   9     7542.28     6661.36    533.62 o
  14   6   9    16215.62    19064.91    846.90 o
  16   6   9     3084.11     4726.94    723.90 o
   1   7   9    21270.22    17963.13   1041.31 o
   3   7   9    33962.73    33596.01    560.27 o
   5   7   9    24893.22    24609.80    409.48 o
   7   7   9     4941.45     5291.66    213.83 o
   9   7   9    18085.61    18309.69    409.80 o
  11   7   9     5003.28     6045.61    364.65 o
  13   7   9     6126.37     6693.50    833.02 o
  15   7   9     1663.88     2225.63    655.87 o
  17   7   9     5200.62     6174.92   1011.64 o
   0   8   9    56319.08    58827.46   1406.38 o
   2   8   9      238.73      333.12    148.44 o
   4   8   9    59254.56    62363.26    918.53 o
   6   8   9     3431.98     3505.20    228.28 o
   8   8   9    17009.57    17909.16    401.05 o
  10   8   9      165.06       68.37    263.78 o
  12   8   9     6325.92     6144.30    529.58 o
  14   8   9     2545.35     1411.70    858.70 o
  16   8   9     1330.06      365.82    860.27 o
   1   9   9    31489.40    29940.45    702.86 o
   3   9   9    40862.04    40329.11    668.05 o
   5   9   9     6895.21     7202.83    252.61 o
   7   9   9    32708.88    33484.19    545.83 o
   9   9   9     2783.52     2299.70    329.05 o
  11   9   9     8229.17     9178.00    458.32 o
  13   9   9     3148.85     2136.35    646.66 o
  15   9   9     4432.48     3257.80    881.49 o
  17   9   9      919.53     1752.62   1477.08 o
   0  10   9     2009.28     2056.17    358.47 o
   2  10   9    44753.00    44118.45    851.40 o
   4  10   9     4276.45     4206.41    273.62 o
   6  10   9    23470.31    24621.89    452.92 o
   8  10   9     3680.19     3326.60    314.50 o
  10  10   9    11296.21    12983.05    787.29 o
  12  10   9     1669.95     1498.23    617.69 o
  14  10   9     3482.90     3744.74    908.17 o
  16  10   9     2880.62      734.52   1046.86 o
   1  11   9     3530.53     3777.57    356.49 o
   3  11   9      187.13      166.45    220.78 o
   5  11   9     3750.31     3205.19    277.51 o
   7  11   9     5751.30     6375.73    311.12 o
   9  11   9     2436.05     2038.38    402.81 o
  11  11   9       46.79      -50.97    345.63 o
  13  11   9      160.79      806.91   1405.71 o
  15  11   9      652.15     2368.65   3964.26 o
   0  12   9     8237.67     8119.79    529.22 o
   2  12   9     1995.49     2006.13    591.53 o
   4  12   9       69.00     -247.85    247.85 o
   6  12   9     2388.46     1989.08    283.45 o
   8  12   9     1049.92     1129.70    485.92 o
  10  12   9     2973.04     4231.66    663.90 o
  12  12   9     1561.70     2108.40    617.48 o
  14  12   9     2762.68     3982.51    954.25 o
  16  12   9      769.03     -393.97   1385.02 o
   1  13   9     2435.51     1917.56    280.00 o
   3  13   9     2405.20     1991.46    298.31 o
   5  13   9     5873.18     6197.16    371.91 o
   7  13   9      463.24      209.42    257.89 o
   9  13   9     9436.08     9774.09    549.64 o
  11  13   9      174.35     -453.52    453.52 o
  13  13   9     3933.99     2871.26    898.41 o
  15  13   9      331.03       81.09   1048.98 o
   0  14   9    42627.77    43361.56   1329.65 o
   2  14   9    13908.58    12949.22    502.89 o
   4  14   9    18909.66    19483.16    607.69 o
   6  14   9     4317.17     4444.42    311.47 o
   8  14   9    20928.88    19991.13    604.39 o
  10  14   9     2248.80      924.33    445.76 o
  12  14   9     4393.00     4819.80    716.10 o
  14  14   9      749.90     -342.40    979.80 o
   1  15   9     6815.47     6016.29    413.87 o
   3  15   9     1102.33     1274.70    337.81 o
   5  15   9     3533.67     4655.32    587.71 o
   7  15   9     4736.13     6592.74    458.06 o
   9  15   9     2629.97     2829.90    468.38 o
  11  15   9      733.17      344.81    896.46 o
  13  15   9     2102.54     2088.85   1035.76 o
  15  15   9      827.80    -1621.37   2853.43 o
   0  16   9     3247.16     3022.11   1008.66 o
   2  16   9    73083.17    72365.18   1388.47 o
   4  16   9     8696.62     8496.01    494.10 o
   6  16   9    35171.05    37398.30    790.46 o
   8  16   9     3897.13     5085.40    828.85 o
  10  16   9    21025.70    20588.81   1071.92 o
  12  16   9     4770.72     5130.58    681.23 o
  14  16   9     3597.09     3062.13   3615.18 o
   1  17   9    12898.20    13067.24    581.25 o
   3  17   9    13995.78    14258.70   1063.98 o
   5  17   9    11713.06    11850.32    787.65 o
   7  17   9    16784.06    19202.76    646.38 o
   9  17   9      602.28       75.13    510.44 o
  11  17   9    17022.57    15780.91   1076.29 o
  13  17   9     2928.06     2513.57   1839.26 o
   0  18   9      698.61     2147.69    597.41 o
   2  18   9    12602.04    15714.70    839.34 o
   4  18   9     9157.17     9767.30    554.80 o
   6  18   9     7320.44     7325.53    543.75 o
   8  18   9     1578.41     1873.72    719.84 o
  10  18   9     1023.53     -380.75    684.45 o
  12  18   9     5353.11     7227.50   1428.30 o
   1  19   9     4620.32     5541.94    862.06 o
   3  19   9    14390.09    13110.33    903.36 o
   5  19   9     3421.61     3384.03    439.95 o
   7  19   9     5948.51     5235.33    545.75 o
   9  19   9     5856.08     4541.21   1101.32 o
  11  19   9     4592.64     5699.75    874.90 o
  13  19   9     2196.00     2518.35   1729.31 o
   0  20   9     1697.15     3040.89   1018.87 o
   2  20   9    13972.90    14350.95    818.34 o
   4  20   9     1026.75     -157.78    615.99 o
   6  20   9     6620.32     7743.25    495.65 o
   8  20   9      188.97      512.21    667.26 o
  10  20   9     4004.11     4788.08   1656.50 o
  12  20   9      461.80     1028.09   1200.40 o
   1  21   9     2144.79     2270.58    536.71 o
   3  21   9     3874.16     4247.32    820.03 o
   5  21   9      321.65     -573.04    645.70 o
   7  21   9     3292.93     1427.77   1703.29 o
   9  21   9      670.85      584.15    751.00 o
  11  21   9     1000.71     3291.13   1554.50 o
   0  22   9      153.36    -1123.30   1123.30 o
   2  22   9     5642.18     7010.25    663.48 o
   4  22   9       55.38     -507.77    933.08 o
   6  22   9     2863.92     2128.70    970.02 o
   8  22   9      567.04     -533.58    987.68 o
  10  22   9     1892.10     1156.21   1108.36 o
   1  23   9      746.05     -658.87    672.70 o
   3  23   9     3859.13     2952.08    634.07 o
   5  23   9      266.07      563.29    724.60 o
   7  23   9     3392.39      980.95    777.00 o
   9  23   9       17.21     -804.89   1059.09 o
   2  24   9     9229.92    10409.77   1737.46 o
   4  24   9       45.83      281.51    818.15 o
   6  24   9     5810.12     5537.43    973.06 o
   8  24   9     1377.80     2236.51   1404.17 o
   1  25   9      720.45      897.55   2121.57 o
   3  25   9     1619.52     1058.49    946.07 o
   5  25   9      522.80     1165.53   1154.78 o
   7  25   9       53.27     -541.62   1606.42 o
   0  26   9     2105.83     6783.90   1710.88 o
   2  26   9     1354.41    -1050.59   1216.08 o
   4  26   9     3521.89     3369.26    943.24 o
   1  27   9     1098.74     -306.13   2155.61 o
   0   0  10    57969.97    54204.13   1100.85 o
   2   0  10    40837.12    42254.00    786.04 o
   4   0  10    66902.73    66067.87    893.84 o
   6   0  10    43593.02    41366.25    738.66 o
   8   0  10    33440.68    32970.69    837.06 o
  10   0  10     1015.93      766.54    318.83 o
  12   0  10    55441.95    55382.30   1776.40 o
  14   0  10     3981.85     3633.27    847.15 o
  16   0  10    11259.05    14472.64   1232.81 o
  18   0  10     1918.38     2309.78   1254.18 o
   1   1  10    29690.16    31028.03    427.69 o
   3   1  10    23231.54    24907.69    325.18 o
   5   1  10    17701.20    18619.54    298.29 o
   7   1  10    13241.84    13202.72    416.06 o
   9   1  10     4803.47     5154.22    208.42 o
  11   1  10     8964.94     9207.27    535.04 o
  13   1  10     4293.88     3881.03    518.90 o
  15   1  10     7942.62     8991.94    746.90 o
  17   1  10     4191.01     1380.02    753.62 o
   0   2  10   100086.11   107514.21   2163.15 o
   2   2  10     5229.65     4868.43    152.91 o
   4   2  10     7244.00     7684.03    230.94 o
   6   2  10    19574.62    19240.54    347.00 o
   8   2  10     9062.09     9455.17    268.30 o
  10   2  10     4847.61     5433.91    281.97 o
  12   2  10     5000.46     5478.94    503.89 o
  14   2  10     5595.49     6271.41    621.96 o
  16   2  10     4183.54     5997.51    736.58 o
  18   2  10     1006.69     2396.65   1089.43 o
   1   3  10    29528.17    28994.69    538.19 o
   3   3  10    32972.85    33907.15    418.62 o
   5   3  10     1834.45     1846.00    158.68 o
   7   3  10    26593.66    27360.80    370.40 o
   9   3  10     1140.72     1091.82    203.69 o
  11   3  10     5292.00     6010.01    660.57 o
  13   3  10     4839.15     5054.86    696.32 o
  15   3  10     2495.33     3126.34    637.94 o
  17   3  10     1603.64      838.87    743.36 o
   0   4  10    33386.28    33801.05    869.86 o
   2   4  10    30057.77    31917.30    392.54 o
   4   4  10    59251.64    58836.06    750.11 o
   6   4  10     6830.74     6939.75    215.86 o
   8   4  10     2934.41     3402.67    196.94 o
  10   4  10     5772.13     4877.56    282.33 o
  12   4  10    10516.40    11566.21    948.27 o
  14   4  10     1254.24      740.59    957.50 o
  16   4  10     1336.73     1691.11    711.89 o
   1   5  10     1336.80     1872.91    147.67 o
   3   5  10    34296.94    36194.77    446.51 o
   5   5  10     7151.78     7097.13    231.36 o
   7   5  10     1311.63     1186.71    198.88 o
   9   5  10     3066.64     3012.69    212.58 o
  11   5  10     4086.53     4488.34    374.14 o
  13   5  10      258.84      472.54    488.03 o
  15   5  10      516.59      689.29   1111.42 o
  17   5  10       66.39       64.27    754.33 o
   0   6  10     5382.72     5231.02    340.16 o
   2   6  10     7488.48     8639.06    240.45 o
   4   6  10     5848.49     5806.87    204.46 o
   6   6  10     4966.22     4861.85    185.86 o
   8   6  10     1813.57     1679.70    280.22 o
  10   6  10      147.86      479.93    256.32 o
  12   6  10     2434.93     3423.16    493.36 o
  14   6  10      286.29      225.97    540.21 o
  16   6  10     1236.33     2433.54    751.53 o
   1   7  10     3924.93     3781.87    148.52 o
   3   7  10     1620.12     1682.09    149.24 o
   5   7  10     7220.82     7798.42    438.66 o
   7   7  10    10211.66    10071.65    257.29 o
   9   7  10     4848.68     5021.20    254.40 o
  11   7  10     1970.54     1200.60    357.57 o
  13   7  10      629.67      851.92    515.66 o
  15   7  10      803.13      175.29    716.89 o
  17   7  10      878.76     2078.94   1323.01 o
   0   8  10    23328.28    21693.81    726.05 o
   2   8  10    61428.98    63399.84    917.09 o
   4   8  10    37298.79    37182.95    586.54 o
   6   8  10    39108.66    41696.60    695.13 o
   8   8  10     6196.79     5946.11    268.67 o
  10   8  10     4603.74     4899.48    332.71 o
  12   8  10    10436.46    10334.82    845.59 o
  14   8  10     1719.53     -156.84    724.19 o
  16   8  10     2052.75     2080.36   1107.86 o
   1   9  10    24031.39    21588.33    528.91 o
   3   9  10      312.76      -60.06    205.70 o
   5   9  10    22095.05    23529.55    456.53 o
   7   9  10    16517.14    17336.80    398.39 o
   9   9  10     4973.54     5161.93    346.12 o
  11   9  10     6952.42     7040.94    430.72 o
  13   9  10     3709.19     3510.41    680.15 o
  15   9  10     4139.48     2472.72    803.18 o
  17   9  10      682.41      -69.84   1275.32 o
   0  10  10    32276.02    33094.10   1008.61 o
   2  10  10    23822.07    23823.03    677.33 o
   4  10  10    16831.51    15441.36    520.75 o
   6  10  10     7533.71     7568.37    371.23 o
   8  10  10     8426.05     8327.90    566.73 o
  10  10  10    17971.86    18196.49    586.92 o
  12  10  10     7226.68     9726.38    718.16 o
  14  10  10      774.32     2138.40    725.98 o
  16  10  10     3918.29     2846.23   1171.30 o
   1  11  10     8341.40     8318.54    370.67 o
   3  11  10    10868.07     9641.97    509.00 o
   5  11  10    12063.70    12711.92    403.64 o
   7  11  10     9404.56    10133.24    417.27 o
   9  11  10    14974.54    17580.08    627.45 o
  11  11  10     4621.49     5175.47    436.52 o
  13  11  10     7264.10     5852.79    919.75 o
  15  11  10     3022.37     5845.97   1058.91 o
   0  12  10    32758.82    31892.66   1050.90 o
   2  12  10     2280.14     2623.35    370.30 o
   4  12  10    62770.75    62047.48   1145.45 o
   6  12  10     3909.71     4119.62    472.71 o
   8  12  10    13397.87    12271.51    995.66 o
  10  12  10     3762.40     4135.16    466.25 o
  12  12  10    10908.74    11160.08   1292.24 o
  14  12  10     3044.98     2965.74   3091.66 o
  16  12  10     1704.71      911.14   1327.96 o
   1  13  10     5062.64     5597.42    493.18 o
   3  13  10     8014.72     8607.95    413.82 o
   5  13  10     6522.88     7222.70    398.89 o
   7  13  10      849.07      820.49    257.97 o
   9  13  10    13882.00    13668.66    627.21 o
  11  13  10     1053.55     1873.86   1061.74 o
  13  13  10     2734.14     2065.44   1248.79 o
  15  13  10     2130.75     4674.07   2012.53 o
   0  14  10    25196.46    24579.77   1124.12 o
   2  14  10    24779.30    27449.73    728.78 o
   4  14  10    16123.26    17117.77    580.85 o
   6  14  10    16052.51    18021.41    498.07 o
   8  14  10    11999.21    11531.35    759.90 o
  10  14  10     8890.33     9641.17    744.93 o
  12  14  10     1046.93     1796.10    915.51 o
  14  14  10     3171.77     4143.37   2241.64 o
   1  15  10     6783.91     8461.76    770.90 o
   3  15  10     1408.65     1112.64    325.42 o
   5  15  10     6264.42     6716.95    478.16 o
   7  15  10      441.60      359.58    317.89 o
   9  15  10     7815.79     9390.64    684.71 o
  11  15  10     1485.45     1538.18    585.64 o
  13  15  10     2589.43     1239.18   2929.13 o
  15  15  10      372.18     1986.97   1461.88 o
   0  16  10    29472.15    28219.33   1128.31 o
   2  16  10    15876.72    16787.72    796.33 o
   4  16  10     3925.24     3722.07    571.87 o
   6  16  10    16698.64    18922.84    555.22 o
   8  16  10     5302.88     4184.07    522.77 o
  10  16  10     4569.18     3399.47    577.48 o
  12  16  10      414.21     -750.67    750.67 o
  14  16  10     3473.56     3270.10   1188.97 o
   1  17  10     1887.61      821.99    447.45 o
   3  17  10     1357.28     1305.88    603.19 o
   5  17  10      948.23      818.18    609.34 o
   7  17  10     1347.74     1148.27    440.46 o
   9  17  10     1124.41     1319.71    745.45 o
  11  17  10      823.94      960.59    963.13 o
  13  17  10      469.40     -672.97   1023.24 o
   0  18  10     1565.50      923.37    766.45 o
   2  18  10      228.89     -579.26    579.26 o
   4  18  10     4553.88     4168.43    514.47 o
   6  18  10      912.42      821.41    363.36 o
   8  18  10     2278.05     1768.47    542.94 o
  10  18  10      165.64      381.69    871.95 o
  12  18  10      921.55      929.80   1742.41 o
   1  19  10      605.08      217.14    408.65 o
   3  19  10     2495.04     2711.39    476.26 o
   5  19  10     3226.52     2382.10    422.30 o
   7  19  10     1414.95     1915.83    464.28 o
   9  19  10     2424.94     2679.72    883.85 o
  11  19  10      793.74     1202.27   2492.79 o
   0  20  10    12490.43    10500.71    913.33 o
   2  20  10      286.26     -346.45    448.61 o
   4  20  10    14377.50    17257.83    872.85 o
   6  20  10      628.13      456.97    444.15 o
   8  20  10     6244.64     6480.14    775.45 o
  10  20  10     1236.94     -958.67    958.67 o
  12  20  10     4214.92      -45.56   1259.83 o
   1  21  10     9609.50     8826.35    655.23 o
   3  21  10      533.39      912.61    499.90 o
   5  21  10     7319.58     7462.89    628.01 o
   7  21  10     1979.54     1008.26   1056.69 o
   9  21  10     5148.07     3463.75   1067.78 o
  11  21  10      507.91     2173.85   1166.32 o
   0  22  10    20161.60    19313.33   1691.91 o
   2  22  10    14078.76    12096.46   1759.21 o
   4  22  10     8288.38     8678.60    897.80 o
   6  22  10     8998.09     9406.68   1171.91 o
   8  22  10     5850.33     5814.12   1076.90 o
  10  22  10     6590.78     6395.40   1284.86 o
   1  23  10     4803.67     6486.60    792.05 o
   3  23  10     3366.79     4361.21    773.95 o
   5  23  10     5972.98     6843.20    881.16 o
   7  23  10      722.29      551.87    981.06 o
   9  23  10     3807.66     2539.62    912.88 o
   0  24  10     2747.34     2753.60   1280.68 o
   2  24  10     1580.40     2665.73   2171.26 o
   4  24  10     5239.10     5362.36   1418.55 o
   6  24  10      848.89     1274.77   1447.99 o
   8  24  10     2960.29     1718.79   1555.49 o
   1  25  10     2284.75     1749.07   1325.67 o
   3  25  10     1533.75    -1013.79   1064.49 o
   5  25  10     1790.53      721.84   1444.22 o
   7  25  10     1364.26     2119.42   1172.66 o
   0  26  10     3415.04     6832.37   2529.55 o
   2  26  10     1130.16     1563.13   1240.66 o
   4  26  10     1670.43      883.89   1120.58 o
   1  27  10      791.64      261.40   1643.89 o
   1   1  11    16277.43    17109.47    285.01 o
   3   1  11    29711.38    29966.76    377.08 o
   5   1  11    12209.25    12240.23    243.24 o
   7   1  11     5110.40     4723.56    187.32 o
   9   1  11    17779.43    17318.21    722.09 o
  11   1  11     3289.35     3262.73    474.77 o
  13   1  11     3424.82     3048.88    615.35 o
  15   1  11     1018.78      583.31    823.43 o
  17   1  11     1565.88      421.76    756.65 o
   0   2  11    11443.65    12169.09    323.68 o
   2   2  11    19875.88    19429.06    271.78 o
   4   2  11    17579.73    17692.08    293.43 o
   6   2  11      267.49      154.47    114.02 o
   8   2  11    14827.04    15131.00    293.88 o
  10   2  11     2288.68     1838.94    349.33 o
  12   2  11     1952.64     1365.99    647.72 o
  14   2  11     1680.86     1826.31    697.62 o
  16   2  11     4177.19     3255.47    924.80 o
   1   3  11     9364.45     8946.93    457.55 o
   3   3  11    32863.15    31484.18    401.60 o
[truncated: 186,253 more chars]
